# Supplementary material for: The transcription factor Hey and nuclear lamins specify and maintain cell identity
Source: eLife. 2019 Jul 16;8:e44745. doi: 10.7554/eLife.44745 (PMC6634966; doi:10.7554/eLife.44745)
Supplement: Figure 1—source data 1. — Quantification data related to Figure 1J – Average number of cells per ROI. Quantification data related to Figure 1J' –number of PPC Dl(+)GFP(-). [file elife-44745-fig1-data1.xlsx]

## Sheet: Figure 1- j
Quantification data related to Fig 1J - number of cells per ROI
total number of cells
control	Hey RNAi	hey RNAi R1
153	274	254
182	283	251
182	207	329
182	183	159
165	184	111
157	293	136
133	268	142
118	264	185
132	284
115	320
163	121
107	110
90	134
138	222
168	131
137	365
105	117
82	226
115	163
124	313
100	264
111	173
107	269
	205
	149
	179
	187
	211
	177

## Sheet: figure 1- j-
Quantification data related to Fig 1J' - Number of PPC Dl(+)GFP(-)
	total PPC	PPC Dl (+)	PPC GFP (-)	PPC Dl(+)/GFP(-)
control	136	1	6	0
	128	0	0	0
	60	0	0	0
	74	0	0	0
Myo>hey_RNAi R1	159	10	54	7
	111	9	40	9
	136	11	102	11
	142	11	124	11
	185	8	151	8
Myo>hey_RNAi	121	19	103	18
	110	12	87	11
	134	28	99	28
