# Supplementary material for: The transcription factor Hey and nuclear lamins specify and maintain cell identity
Source: eLife. 2019 Jul 16;8:e44745. doi: 10.7554/eLife.44745 (PMC6634966; doi:10.7554/eLife.44745)
Supplement: Figure 1—figure supplement 1—source data 1. — Quantification data related to Figure 1—figure supplement 1E E - number of PPC Pdm1(+). Quantification data related to Figure 1—figure supplement 1E F - number of PPC Oddskiped(+). Quantification data related to Figure 1—figure supplement 1E Q - number of Prospero (+) cells. Quantification data related to Figure 1—figure supplement 1E R - number of Dl (+) cells. [file elife-44745-fig1-figsupp1-data1.xlsx]

## Sheet: figure 1 supp 1 E
Quantification data related to Fig 1 supp 1 E - number of PPC Pdm1(+)
	total PPC	PPC Pdm1 (+)
control	54	41
	35	32
	37	30
	89	82
	56	50
Myo> Hey RNAi	123	30
	60	10
	95	18
	178	15
	117	14
	144	26
	67	22

## Sheet: figure 1 supp 1 F
Quantification data related to Fig 1 Supp 1 F - number of PPC Oddskiped(+)
	total PPC	PPC Odd(+)
control	74	60
	108	108
	102	102
Myo>hey_RNAi	145	33
	83	41
	72	28
	91	14
	59	18
	121	2
	110	53
	134	43
Myo>hey_RNAi R1	159	2
	111	10
	136	63
	142	4
	185	22

## Sheet: figure 1 supp 1 Q
Quantification data related to Fig 1 Supp 1 Q - number of Prospero (+) cells
	total cells	Prospero (+) cells
control	128	13
	142	17
	198	33
Myo>hey_RNAi	122	13
	121	17

## Sheet: figure 1 supp 1 R
Quantification data related to Fig 1 Supp 1 R - number of Dl (+) cells
	total cells	Dl (+) cells
control	97	10
	95	10
	97	16
prospero>hey_RNAi	100	12
	112	17
	160	20
