# Supplementary material for: The transcription factor Hey and nuclear lamins specify and maintain cell identity
Source: eLife. 2019 Jul 16;8:e44745. doi: 10.7554/eLife.44745 (PMC6634966; doi:10.7554/eLife.44745)
Supplement: Figure 2—source data 1. [file elife-44745-fig2-data1.xlsx]

## Sheet: Figure 2- f
Quantification data related to Fig F2F - % of PPC (EC/PPC**/PPC*/PPCR)
	Normal ECs	PPC**	PPC*	PPCR
Control	100	0	0	0
	100	0	0	0
	100	0	0	0
myo G-trace> dHeyRNAi	56	22	12	10
	43	46	11	0
	46	39	11	4
