# Supplementary material for: The transcription factor Hey and nuclear lamins specify and maintain cell identity
Source: eLife. 2019 Jul 16;8:e44745. doi: 10.7554/eLife.44745 (PMC6634966; doi:10.7554/eLife.44745)
Supplement: Figure 2—figure supplement 1—source data 1. — Quantification data related to Figure 2—figure supplement 1A' – A’”, % of PPC (EC, PPC**, PPC*, PPCR). Quantification data related to Figure 2—figure supplement 1B - Intensity/volume. [file elife-44745-fig2-figsupp1-data1.xlsx]

## Sheet: figure 2 supp 1 A-
Quantification data related to Fig 2 Supp 1A' - % of PPC (EC/PPC**/PPC*)
	Normal ECs	PPC**	PPC*
Hey Positive	36	0	0
	44	0	0
	26	0	0
	38	0	0
Hey Negative	32	14	17
	39	11	6
	52	14	8
	43	7	12

## Sheet: figure 2 supp 1 A--
Quantification data related to Fig 2 Supp 1 A'' - % of PPC (EC/PPC**/PPC*/PPCR)
	Normal ECs	PPC**	PPC*	PPCR
Control	100	0	0	0
	100	0	0	0
	100	0	0	0
	100	0	0	0
Myo G-TRACE> Hey RNAi	68	14	17	0
	83	11	6	0
	78	14	8	0
	81	7	12	0

## Sheet: figure 2 supp 1 A----
Quantification data related to Fig 2 Supp 1 A''" - % of PPC (EC/PPC**/PPC*/PPCR)
	Normal ECs	PPC**	PPC*	PPCR
Control	100	0	0	0
	100	0	0	0
	100	0	0	0
	100	0	0	0
	100	0	0	0
	100	0	0	0
Myo G-TRACE> Hey RNAi	56	22	12	10
	43	46	11	0
	46	39	11	4
	68	14	7	0
	83	11	6	4
	78	7	11	0

## Sheet: figure 2 supp 1 B
Quantification data related to Fig 2 Supp 1 A - Intensity / volume
Normal ECs	PPC**	PPC*
0.00205	0.00153	0.00152
0.00211	0.00157	0.00174
0.00221	0.00187	0.00169
0.00191	0.00156	0.00145
0.00203	0.00182	0.00151
0.00195	0.00147	0.00145
0.00185	0.00202	0.00169
0.0016	0.00139	0.00175
0.00203	0.00188	0.00176
0.00205	0.00175	0.00198
0.00211	0.00222	0.00181
0.00224	0.00195	0.00187
	0.00156	0.00201
	0.00134	0.0019
