# Supplementary material for: The transcription factor Hey and nuclear lamins specify and maintain cell identity
Source: eLife. 2019 Jul 16;8:e44745. doi: 10.7554/eLife.44745 (PMC6634966; doi:10.7554/eLife.44745)
Supplement: Figure 3—source data 1. [file elife-44745-fig3-data1.xlsx]

## Sheet: Figure 3- G-
Quantification data related to Fig 3 G' - number of PPC Dl(+) RecQ4(+)
	total PPC	PPC RecQ4 (+)	PPC RecQ4(+) Dl(+)
control	94	91	0
	127	123	0
	93	93	0
	126	124	0
	163	156	0
	123	113	0
Hey RNAi	89	25	13
	65	32	18
	108	18	9
	109	69	29
	78	54	10
	94	21	15
