# Supplementary material for: The transcription factor Hey and nuclear lamins specify and maintain cell identity
Source: eLife. 2019 Jul 16;8:e44745. doi: 10.7554/eLife.44745 (PMC6634966; doi:10.7554/eLife.44745)
Supplement: Figure 3—figure supplement 3—source data 1. [file elife-44745-fig3-figsupp3-data1.xlsx]

## Sheet: Fig 3 Supp 3 G
Quantification data related to Fig 3 Supp 3 G - number of GFP&PDM (+) cells
	total cells	PPC GFP(+)&PDM (+)
control	143	0
	128	0
esg>UAS Hey	81	0
	65	0
	39	1
