# Supplementary material for: The transcription factor Hey and nuclear lamins specify and maintain cell identity
Source: eLife. 2019 Jul 16;8:e44745. doi: 10.7554/eLife.44745 (PMC6634966; doi:10.7554/eLife.44745)
Supplement: Figure 4—figure supplement 3—source data 1. — Quantification data related to Figure 4—figure supplement 3E -number of PPC** M5-4 positive. Quantification data related to Figure 4—figure supplement 3F - number PPC M5-4 (+). Quantification data related to Figure 4—figure supplement 3G -number of PPC 5mC(+). Quantification data related to Figure 4—figure supplement 3L - quantification of changes in the indicated proteins upon knockdown of Hey in ECs compare to control in similar setting to Figure 4I–X. [file elife-44745-fig4-figsupp3-data1.xlsx]

## Sheet: Figure 4 Supp 3 E
Quantification data related to Fig 4 Supp 3 E -number of PPC** M5-4 positive
	total PPC	PPC**	PPC **//M5-4(+)
control	100	0	0
	72	0	0
	104	0	0
	69	0	0
Myo G-trace> Hey RNAi	49	2	2
	61	12	5
	104	52	20
	102	35	7

## Sheet: Figure 4 Supp 3 F
Quantification data related to Fig 4 Supp 3 F - number PPC M5-4 (+)
	total PPC	PPC M5-4(+)
control	97	0
	109	0
	122	0
	108	0
	126	0
Hey RNAi	71	9
	40	11
	65	10
	62	8
	44	14
	45	17
	45	10

## Sheet: Figure 4 Supp 3 G
Quantification data related to Fig 4 Supp 3 G -number of PPC 5mC(+)
	total PPC	PPC 5mC(+)
control	51	0
	64	12
	74	15
	55	9
	57	0
	94	10
Myo> Hey RNAi	60	12
	75	19
	54	17
	47	16
	45	9
	45	11
	77	7
	104	19
	74	28
	66	14
	173	41

## Sheet: Figure 4 Supp 3 L
Quantification data related to Figure 4 supp 3 table L - quantification of changes in the indicated proteins upon knockdown of Hey in ECs compare to control in similar setting to Figure 4I-X.
anti HP1C				anti otefin				anti LaminC
	total PPC	PPC HP1C expanded			total PPC	PPC otefin reduced			total PPC	PPC LamC expanded
control	79	79		control	63	60		control	88	83
	58	58			55	46			74	71
	84	83			94	92			55	53
	68	68			124	117			72	72
	117	115		myo Hey RNAi	117	78		myo Hey RNAi	75	13
myo Hey RNAi	128	0			154	114			94	16
	65	0			141	78			105	25
	138	35			117	44			104	21
	142	68			177	87			83	5
	94	1							76	1
									117	18
				anti LSM11
anti nop60b					total PPC	PPC LSM11 expanded
	total PPC	PPC nop60B reduced		control	103	69
control	94	92			70	61
	91	89			49	49
	80	77		myo Hey RNAi	65	0
	66	66			64	0
	112	91			71	15
	82	80
myo Hey RNAi	176	9
	95	3		anti mTOR
	156	0			total PPC	PPC mTOR reduced
	130	3		control	53	53
					94	94
					101	101
anti coilin					156	154
	total PPC	PPC coilin expanded		myo Hey RNAi	121	58
control	48	44			136	25
	59	59			204	159
	59	50
	86	83
	90	74		anti LaminDm0
	77	47			total PP	PP with low Lamin Dm0
	112	109		control	78	72
myo Hey RNAi	60	0			83	76
	82	37			85	81
	96	56		myo Hey RNAi	91	26
	147	12			96	68
	64	0			72	39
	201	9			89	64
	78	5
	124	13
