# Supplementary material for: The transcription factor Hey and nuclear lamins specify and maintain cell identity
Source: eLife. 2019 Jul 16;8:e44745. doi: 10.7554/eLife.44745 (PMC6634966; doi:10.7554/eLife.44745)
Supplement: Figure 5—source data 1. — Quantification data related to Figure 5I number of esg-GFP positive cells Dl(+), LamDm0(+). Quantification data related to Figure 5T - number of PPC Dl(+). Quantification data related to Figure 5U - esg-GFP positive cells Pdm1(+). Quantification data related to Figure 5V - number of esg-GFP positive cells Dl(+). Quantification data related to Figure 5W - number of PPC Pdm1(+). [file elife-44745-fig5-data1.xlsx]

## Sheet: Figure 5- i
Quantification data related to Fig 5I -number of esg-GFP positive cells Dl(+), LamDm0(+)
	total ESG cells	Dl (+)	LamDm0(+)	Dl(+)/LamDm0(+)
control	18	18	18	18
	25	25	25	25
	33	32	33	32
	22	22	22	22
esg>UAS Hey	17	1	2	0
	17	1	1	0
	20	0	4	0
	33	20	10	9
	33	10	1	0
	45	10	0	0

## Sheet: Figure 5- t
Quantification data related to Fig 5T - number of PPC Dl(+)
	total PPC	PPC Dl (+)
control	57	0
	51	0
	92	0
	118	0
	155	0
	57	0
	49	0
Myo> LaminC RNAi	77	6
	72	5
	73	13
	64	11
	72	14
	99	17
	77	19

## Sheet: figure 5- u
Quantification data related to Fig 5U - esg-GFP positive cells Pdm1(+)
	total esg positive cells	esg positive cells Pdm1(+)
control	21	0
	31	0
	25	0
esg> Lamin Dm0i	105	38
	120	77
	66	37

## Sheet: figure 5- v
Quantification data related to Fig 5V - number of esg-GFP positive cells Dl(+)
	total esg positive cells	esg positive cells Dl(+)
control	25	18
	33	24
	25	19
	27	18
	24	18
	38	26
esg > LamC	101	33
	46	10
	45	10
	45	7
	140	39
	45	5
	47	19

## Sheet: figure 5- w
Quantification data related to Fig 5W - number of PPC Pdm1(+)
	total PPC	PPC Pdm1(+)
control	93	89
	86	74
Myo> UAS Lamin Dm0	66	2
	82	13
	103	10
	117	0
	120	0
