# Supplementary material for: The transcription factor Hey and nuclear lamins specify and maintain cell identity
Source: eLife. 2019 Jul 16;8:e44745. doi: 10.7554/eLife.44745 (PMC6634966; doi:10.7554/eLife.44745)
Supplement: Figure 5—figure supplement 1—source data 1. [file elife-44745-fig5-figsupp1-data1.xlsx]

## Sheet: Figure 5 supp 1 C
Quantification data related to Fig 5 Supp 1 C -number of PPC GFP(+)
Myo> Hey_ RNAi			Myo> lacZ
anti H3K27Ac			anti H3K27Ac
total PPC GFP+	PPC GFP+ H3K27Ac (+)		total PPC GFP+	PPC GFP+ H3K27Ac (+)
25	5		47	47
15	6		34	34
23	4		anti Lamin C
47	14		total PPC GFP+	PPC GFP+ LamC (+)
39	13		47	47
23	4		34	30
anti Lamin C			anti Lamin Dm0
total PPC GFP+	PPC GFP+ LamC (+)		total PPC GFP+	PPC GFP+ LamDm0(+)
60	7		20	0
47	8		36	0
76	16
174	19
46	16
69	19
anti Lamin Dm0
total PPC GFP+	PPC GFP+ LamDm0(+)
95	83
66	60
56	39
