# Supplementary material for: The transcription factor Hey and nuclear lamins specify and maintain cell identity
Source: eLife. 2019 Jul 16;8:e44745. doi: 10.7554/eLife.44745 (PMC6634966; doi:10.7554/eLife.44745)
Supplement: Figure 6—source data 1. [file elife-44745-fig6-data1.xlsx]

## Sheet: figure 6- o
Quantification data related to Fig 6O - total number of phospho H3(+) cells per ROI
PH3 positive cells
Hey-i	GFP
10	17
69	12
125	13
112	50
120	30
93	23
88	46
85	41
71	43
119	28
205	37
134	7
289	3
134	131
150	52
91
