# Supplementary material for: The transcription factor Hey and nuclear lamins specify and maintain cell identity
Source: eLife. 2019 Jul 16;8:e44745. doi: 10.7554/eLife.44745 (PMC6634966; doi:10.7554/eLife.44745)
Supplement: Source code 1. [file elife-44745-code1.txt]

script for Hey binding data used for genomic companions. 


## This script was initially used to evaluate the biweigthed normalized data. Metanalysis were confirmed using Cistrome/Galaxy.
## Obtain and install GenomicRanges. Installation of library can be found in https://bioconductor.org/packages/release/bioc/html/GenomicRanges.html. Once library is installed, open library:

library(“GenomicRanges’)

## Set working directory
setwd(“/Users/”)


## Read experimental dataset in a bedGrapg format. Once file has been read, assign values for chromosomes, start/ end ranges as well with the value. 
Test <- read.delim(“Data.bedGraph",header=FALSE, skip=1)
Test1 <- GRanges(seqnames=Test[,1],ranges=IRanges(start=Test[,2],end=Test[,3]),logratio=Test[,4])

## Read genomic features (promoters, enhancers,etc) of interest. GFF file can be used for this goal. Documents generated from genome browsers work too. 

Promoter <-read.delim(“Promoter regions.gff", skip=1, header=FALSE)

## Retrieve chromosome and start/end range. For regions use the mid point. TSS an
Promoter <- Promoter[,c(1,4,5)]
head(Promoter)

## Assign upstream and downstream windows to evaluate(e.g. 150 bp) per feature

A1<-Promoter[,c(4)]
B1 <- A1-150
C1 <- B1-150
D1 <- C1-150
E1 <- D1-150
F1 <- E1-150
G1 <- F1-150
H1 <- G1-150
I1 <- H1-150
J1 <- I1-150
K1 <- J1-150
L1 <- K1-150
M1 <- L1-150
N1 <- M1-150
O1 <- N1-150
P1 <- O1-150
Q1 <- P1-150
R1 <- Q1-150
S1 <- R1-150
T1 <- S1-150
U1 <- T1-150
V1 <- U1-150
W1 <- V1-150
X1 <- W1-150
Y1 <- X1-150
Z1 <- Y1-150
B2 <- A1+150
C2 <- B2+150
D2 <- C2+150
E2 <- D2+150
F2 <- E2+150
G2 <- F2+150
H2 <- G2+150
I2 <- H2+150
J2 <- I2+150
K2 <- J2+150
L2 <- K2+150
M2 <- L2+150
N2 <- M2+150
O2 <- N2+150
P2 <- O2+150
Q2 <- P2+150
R2 <- Q2+150
S2 <- R2+150
T2 <- S2+150
U2 <- T2+150
V2 <- U2+150
W2 <- V2+150
X2 <- W2+150
Y2 <- X2+150
Z2 <- Y2+150


## create genomic ranges with the upstream windows previously generated

BinA1 <- GRanges(seqnames=Promoter[,1],ranges=IRanges(start=B1,end=A))
BinB1 <- GRanges(seqnames=Promoter[,1],ranges=IRanges(start=C1,end=B1))
BinC1 <- GRanges(seqnames=Promoter[,1],ranges=IRanges(start=D1,end=C1))
BinD1 <- GRanges(seqnames=Promoter[,1],ranges=IRanges(start=E1,end=D1))
BinE1 <- GRanges(seqnames=Promoter[,1],ranges=IRanges(start=F1,end=E1))
BinF1 <- GRanges(seqnames=Promoter[,1],ranges=IRanges(start=G1,end=F1))
BinG1 <- GRanges(seqnames=Promoter[,1],ranges=IRanges(start=H1,end=G1))
BinH1 <- GRanges(seqnames=Promoter[,1],ranges=IRanges(start=I1,end=H1))
BinI1 <- GRanges(seqnames=Promoter[,1],ranges=IRanges(start=J1,end=I1))
BinJ1 <- GRanges(seqnames=Promoter[,1],ranges=IRanges(start=K1,end=J1))
BinK1 <- GRanges(seqnames=Promoter[,1],ranges=IRanges(start=L1,end=K1))
BinL1 <- GRanges(seqnames=Promoter[,1],ranges=IRanges(start=M1,end=L1))
BinM1 <- GRanges(seqnames=Promoter[,1],ranges=IRanges(start=N1,end=M1))
BinN1 <- GRanges(seqnames=Promoter[,1],ranges=IRanges(start=O1,end=N1))
BinO1 <- GRanges(seqnames=Promoter[,1],ranges=IRanges(start=P1,end=O1))
BinP1 <- GRanges(seqnames=Promoter[,1],ranges=IRanges(start=Q1,end=P1))
BinQ1 <- GRanges(seqnames=Promoter[,1],ranges=IRanges(start=R1,end=Q1))
BinR1 <- GRanges(seqnames=Promoter[,1],ranges=IRanges(start=S1,end=R1))
BinS1 <- GRanges(seqnames=Promoter[,1],ranges=IRanges(start=T1,end=S1))
BinT1 <- GRanges(seqnames=Promoter[,1],ranges=IRanges(start=U1,end=T1))
BinU1 <- GRanges(seqnames=Promoter[,1],ranges=IRanges(start=V1,end=U1))
BinV1 <- GRanges(seqnames=Promoter[,1],ranges=IRanges(start=W1,end=V1))
BinW1 <- GRanges(seqnames=Promoter[,1],ranges=IRanges(start=X1,end=W1))
BinX1 <- GRanges(seqnames=Promoter[,1],ranges=IRanges(start=Y1,end=X1))
BinY1 <- GRanges(seqnames=Promoter[,1],ranges=IRanges(start=Z1,end=Y1))

## create genomic ranges with the downstream windows previously generated

BinA2 <- GRanges(seqnames=Promoter[,1],ranges=IRanges(start=A1,end=B2))
BinB2 <- GRanges(seqnames=Promoter[,1],ranges=IRanges(start=B2,end=C2))
BinC2 <- GRanges(seqnames=Promoter[,1],ranges=IRanges(start=C2,end=D2))
BinD2 <- GRanges(seqnames=Promoter[,1],ranges=IRanges(start=D2,end=E2))
BinE2 <- GRanges(seqnames=Promoter[,1],ranges=IRanges(start=E2,end=F2))
BinF2 <- GRanges(seqnames=Promoter[,1],ranges=IRanges(start=F2,end=G2))
BinG2 <- GRanges(seqnames=Promoter[,1],ranges=IRanges(start=G2,end=H2))
BinH2 <- GRanges(seqnames=Promoter[,1],ranges=IRanges(start=H2,end=I2))
BinI2 <- GRanges(seqnames=Promoter[,1],ranges=IRanges(start=I2,end=J2))
BinJ2 <- GRanges(seqnames=Promoter[,1],ranges=IRanges(start=J2,end=K2))
BinK2 <- GRanges(seqnames=Promoter[,1],ranges=IRanges(start=K2,end=L2))
BinL2 <- GRanges(seqnames=Promoter[,1],ranges=IRanges(start=L2,end=M2))
BinM2 <- GRanges(seqnames=Promoter[,1],ranges=IRanges(start=M2,end=N2))
BinN2 <- GRanges(seqnames=Promoter[,1],ranges=IRanges(start=N2,end=O2))
BinO2 <- GRanges(seqnames=Promoter[,1],ranges=IRanges(start=O2,end=P2))
BinP2 <- GRanges(seqnames=Promoter[,1],ranges=IRanges(start=P2,end=Q2))
BinQ2 <- GRanges(seqnames=Promoter[,1],ranges=IRanges(start=Q2,end=R2))
BinR2 <- GRanges(seqnames=Promoter[,1],ranges=IRanges(start=R2,end=S2))
BinS2 <- GRanges(seqnames=Promoter[,1],ranges=IRanges(start=S2,end=T2))
BinT2 <- GRanges(seqnames=Promoter[,1],ranges=IRanges(start=T2,end=U2))
BinU2 <- GRanges(seqnames=Promoter[,1],ranges=IRanges(start=U2,end=V2))
BinV2 <- GRanges(seqnames=Promoter[,1],ranges=IRanges(start=V2,end=W2))
BinW2 <- GRanges(seqnames=Promoter[,1],ranges=IRanges(start=W2,end=X2))
BinX2 <- GRanges(seqnames=Promoter[,1],ranges=IRanges(start=X2,end=Y2))
BinY2 <- GRanges(seqnames=Promoter[,1],ranges=IRanges(start=Y2,end=Z2))

## use function subsetByOverlaps to retrieve the probes matching the upstream ranges from the previous step.
probesA1 <- subsetByOverlaps(Test1,BinA1)
probesB1 <- subsetByOverlaps(Test1,BinB1)
probesC1 <- subsetByOverlaps(Test1,BinC1)
probesD1 <- subsetByOverlaps(Test1,BinD1)
probesE1 <- subsetByOverlaps(Test1,BinE1)
probesF1 <- subsetByOverlaps(Test1,BinF1)
probesG1 <- subsetByOverlaps(Test1,BinG1)
probesH1 <- subsetByOverlaps(Test1,BinH1)
probesI1 <- subsetByOverlaps(Test1,BinI1)
probesJ1 <- subsetByOverlaps(Test1,BinJ1)
probesK1 <- subsetByOverlaps(Test1,BinK1)
probesL1 <- subsetByOverlaps(Test1,BinL1)
probesM1 <- subsetByOverlaps(Test1,BinM1)
probesN1 <- subsetByOverlaps(Test1,BinN1)
probesO1 <- subsetByOverlaps(Test1,BinO1)
probesP1 <- subsetByOverlaps(Test1,BinP1)
probesQ1 <- subsetByOverlaps(Test1,BinQ1)
probesR1 <- subsetByOverlaps(Test1,BinR1)
probesS1 <- subsetByOverlaps(Test1,BinS1)
probesT1 <- subsetByOverlaps(Test1,BinT1)
probesU1 <- subsetByOverlaps(Test1,BinU1)
probesV1 <- subsetByOverlaps(Test1,BinV1)
probesW1 <- subsetByOverlaps(Test1,BinW1)
probesX1 <- subsetByOverlaps(Test1,BinX1)
probesY1 <- subsetByOverlaps(Test1,BinY1)

## use function subsetByOverlaps to retrieve the probes matching the downstream ranges from the previous step.

probesA2 <- subsetByOverlaps(Test1,BinA2)
probesB2 <- subsetByOverlaps(Test1,BinB2)
probesC2 <- subsetByOverlaps(Test1,BinC2)
probesD2 <- subsetByOverlaps(Test1,BinD2)
probesE2 <- subsetByOverlaps(Test1,BinE2)
probesF2 <- subsetByOverlaps(Test1,BinF2)
probesG2 <- subsetByOverlaps(Test1,BinG2)
probesH2 <- subsetByOverlaps(Test1,BinH2)
probesI2 <- subsetByOverlaps(Test1,BinI2)
probesJ2 <- subsetByOverlaps(Test1,BinJ2)
probesK2 <- subsetByOverlaps(Test1,BinK2)
probesL2 <- subsetByOverlaps(Test1,BinL2)
probesM2 <- subsetByOverlaps(Test1,BinM2)
probesN2 <- subsetByOverlaps(Test1,BinN2)
probesO2 <- subsetByOverlaps(Test1,BinO2)
probesP2 <- subsetByOverlaps(Test1,BinP2)
probesQ2 <- subsetByOverlaps(Test1,BinQ2)
probesR2 <- subsetByOverlaps(Test1,BinR2)
probesS2 <- subsetByOverlaps(Test1,BinS2)
probesT2 <- subsetByOverlaps(Test1,BinT2)
probesU2 <- subsetByOverlaps(Test1,BinU2)
probesV2 <- subsetByOverlaps(Test1,BinV2)
probesW2 <- subsetByOverlaps(Test1,BinW2)
probesX2 <- subsetByOverlaps(Test1,BinX2)
probesY2 <- subsetByOverlaps(Test1,BinY2)


## retrieve the log 2 ratio or value per probe per upstream range 
RA1 <-elementMetadata(probesA1)$logratio
RB1 <-elementMetadata(probesB1)$logratio
RC1 <-elementMetadata(probesC1)$logratio
RD1 <-elementMetadata(probesD1)$logratio
RE1 <-elementMetadata(probesE1)$logratio
RF1 <-elementMetadata(probesF1)$logratio
RG1 <-elementMetadata(probesG1)$logratio
RH1 <-elementMetadata(probesH1)$logratio
RI1 <-elementMetadata(probesI1)$logratio
RJ1 <-elementMetadata(probesJ1)$logratio
RK1 <-elementMetadata(probesK1)$logratio
RL1 <-elementMetadata(probesL1)$logratio
RM1 <-elementMetadata(probesM1)$logratio
RN1 <-elementMetadata(probesN1)$logratio
RO1 <-elementMetadata(probesO1)$logratio
RP1 <-elementMetadata(probesP1)$logratio
RQ1 <-elementMetadata(probesQ1)$logratio
RR1 <-elementMetadata(probesR1)$logratio
RS1 <-elementMetadata(probesS1)$logratio
RT1 <-elementMetadata(probesT1)$logratio
RU1 <-elementMetadata(probesU1)$logratio
RV1 <-elementMetadata(probesV1)$logratio
RW1 <-elementMetadata(probesW1)$logratio
RX1 <-elementMetadata(probesX1)$logratio
RY1 <-elementMetadata(probesY1)$logratio

## retrieve the log 2 ratio or value per probe per downstream range
RA2 <-elementMetadata(probesA2)$logratio
RB2 <-elementMetadata(probesB2)$logratio
RC2 <-elementMetadata(probesC2)$logratio
RD2 <-elementMetadata(probesD2)$logratio
RE2 <-elementMetadata(probesE2)$logratio
RF2 <-elementMetadata(probesF2)$logratio
RG2 <-elementMetadata(probesG2)$logratio
RH2 <-elementMetadata(probesH2)$logratio
RI2 <-elementMetadata(probesI2)$logratio
RJ2 <-elementMetadata(probesJ2)$logratio
RK2 <-elementMetadata(probesK2)$logratio
RL2 <-elementMetadata(probesL2)$logratio
RM2 <-elementMetadata(probesM2)$logratio
RN2 <-elementMetadata(probesN2)$logratio
RO2 <-elementMetadata(probesO2)$logratio
RP2 <-elementMetadata(probesP2)$logratio
RQ2 <-elementMetadata(probesQ2)$logratio
RR2 <-elementMetadata(probesR2)$logratio
RS2 <-elementMetadata(probesS2)$logratio
RT2 <-elementMetadata(probesT2)$logratio
RU2 <-elementMetadata(probesU2)$logratio
RV2 <-elementMetadata(probesV2)$logratio
RW2 <-elementMetadata(probesW2)$logratio
RX2 <-elementMetadata(probesX2)$logratio
RY2 <-elementMetadata(probesY2)$logratio


# create a summary of values per upstream range

SRA1 <-summary(RA1)
SRB1 <-summary(RB1)
SRC1 <-summary(RC1)
SRD1 <-summary(RD1)
SRE1 <-summary(RE1)
SRF1 <-summary(RF1)
SRG1 <-summary(RG1)
SRH1 <-summary(RH1)
SRI1 <-summary(RI1)
SRJ1 <-summary(RJ1)
SRK1 <-summary(RK1)
SRL1 <-summary(RL1)
SRM1 <-summary(RM1)
SRN1 <-summary(RN1)
SRO1 <-summary(RO1)
SRP1 <-summary(RP1)
SRQ1 <-summary(RQ1)
SRR1 <-summary(RR1)
SRS1 <-summary(RS1)
SRT1 <-summary(RT1)
SRU1 <-summary(RU1)
SRV1 <-summary(RV1)
SRW1 <-summary(RW1)
SRX1 <-summary(RX1)
SRY1 <-summary(RY1)


# create a summary of values per downstream range
SRA2 <-summary(RA2)
SRB2 <-summary(RB2)
SRC2 <-summary(RC2)
SRD2 <-summary(RD2)
SRE2 <-summary(RE2)
SRF2 <-summary(RF2)
SRG2 <-summary(RG2)
SRH2 <-summary(RH2)
SRI2 <-summary(RI2)
SRJ2 <-summary(RJ2)
SRK2 <-summary(RK2)
SRL2 <-summary(RL2)
SRM2 <-summary(RM2)
SRN2 <-summary(RN2)
SRO2 <-summary(RO2)
SRP2 <-summary(RP2)
SRQ2 <-summary(RQ2)
SRR2 <-summary(RR2)
SRS2 <-summary(RS2)
SRT2 <-summary(RT2)
SRU2 <-summary(RU2)
SRV2 <-summary(RV2)
SRW2 <-summary(RW2)
SRX2 <-summary(RX2)
SRY2 <-summary(RY2)

# generate matrix with upstream results
RESULT5 <-c(SRA1,SRB1,SRC1,SRD1,SRE1,SRF1,SRG1,SRH1,SRI1,SRJ1,SRK1,SRL1,SRM1,SRN1,SRO1,SRP1,SRQ1,SRR1,SRS1,SRT1,SRU1,SRV1,SRW1,SRX1, SRY1)

# generate matrix with downstream results
RESULT3 <-c(SRA2,SRB2,SRC2,SRD2,SRE2,SRF2,SRG2,SRH2,SRI2,SRJ2,SRK2,SRL2,SRM2,SRN2,SRO2,SRP2,SRQ2,SRR2,SRS2,SRT2,SRU2,SRV2,SRW2,SRX2,SRY2)


## Print upstream and downstream signal results per genomic feature of interest (e.g. Transcriptional Start Site)
write(RESULT5,”Upstream signal.txt", sep = "\t")
write(RESULT3,”Downstream signal.txt”, sep = "\t")
