# Supplementary material for: The transcription factor Hey and nuclear lamins specify and maintain cell identity
Source: eLife. 2019 Jul 16;8:e44745. doi: 10.7554/eLife.44745 (PMC6634966; doi:10.7554/eLife.44745)
Supplement: Supplementary file 1. — Progenitor cells differentiation to ECs 2. Hey-regulated genes in whole guts 3. Hey-regulated genes in purified progenitors. 4. RNA-seq of genes regulated by LamDm0 expression in ECs [file elife-44745-supp1.xlsx]

## Sheet: Differentiation
Genes that differentialy expressed in the EB compared to EC
Genes Upregulated				Genes Downregulated
1821				1341
FBgnID	Annotation symbol	Name		FBgnID	Annotation symbol	Name
FBgn0004364	CG8896	18 wheeler		FBgn0041707	CG1168	7B2
FBgn0010339	CG8340	upstream of RpIII128		FBgn0000014	CG10325	abdominal A
FBgn0029514	CG9166	312		FBgn0012034	CG9390	Acetyl Coenzyme A synthase
FBgn0000008	CG6741	arc		FBgn0000024	CG17907	Acetylcholine esterase
FBgn0028962	CG4633	mitochondrial alanyl-tRNA synthetase		FBgn0016122	CG10593	Angiotensin-converting enzyme-related
FBgn0027084	CG12141	Lysyl-tRNA synthetase		FBgn0034629	CG9709	acyl-Coenzyme A oxidase at 57D distal
FBgn0027083	CG31322	Methionyl-tRNA synthetase		FBgn0034628	CG9707	acyl-Coenzyme A oxidase at 57D proximal
FBgn0021750	CG4938	Seryl-tRNA synthetase		FBgn0263120	CG8732	Acyl-CoA synthetase long-chain
FBgn0023416	CG1506	Ac3		FBgn0000044	CG10067	Actin 57B
FBgn0027620	CG1966	ATP-dependent chromatin assembly factor large subunit		FBgn0000045	CG7478	Actin 79B
FBgn0023415	CG4605	Accessory gland protein 32CD		FBgn0000046	CG18290	Actin 87E
FBgn0034153	CG15616	Accessory gland protein 53C14b		FBgn0024913	CG11062	Activin-beta
FBgn0053530	CG33530	Accessory gland protein 53C14c		FBgn0040507	CG5712	ACXD
FBgn0015584	CG8622	Accessory gland protein 53Ea		FBgn0028658	CG16889	adat
FBgn0015008	CG8953	alpha actinin 3		FBgn0038173	CG9345	Adenosine deaminase-related growth factor C
FBgn0037661	CG11994	Adenosine deaminase		FBgn0000055	CG3481	Alcohol dehydrogenase
FBgn0026086	CG12598	Adenosine deaminase acting on RNA		FBgn0022709	CG17146	Adenylate kinase-1
FBgn0000053	CG31628	adenosine 3		FBgn0015010	CG9538	Antigen 5-related
FBgn0020513	CG3989	ade5		FBgn0038535	CG18212	aluminum tubes
FBgn0026309	CG5032	adrift		FBgn0000075	CG10501	alpha methyl dopa-resistant
FBgn0024912	CG1303	O-6-alkylguanine-DNA alkyltransferase		FBgn0023179	CG6438	amontillado
FBgn0014455	CG11654	Adenosylhomocysteinase at 13		FBgn0012037	CG8827	Angiotensin converting enzyme
FBgn0033754	CG8816	Adenylate kinase 6		FBgn0260642	CG1028	Antennapedia
FBgn0010379	CG4006	Akt1		FBgn0016123	CG1462	Alkaline phosphatase 4
FBgn0000063	CG7643	altered disjunction		FBgn0000109	CG18315	Adenine phosphoribosyltransferase
FBgn0031068	CG12534	Augmenter of liver regeneration		FBgn0033807	CG12251	aquaporin
FBgn0004372	CG2075	always early		FBgn0039595	CG10001	Allatostatin Receptor 2
FBgn0003270	CG10393	absent MD neurons and olfactory sensilla		FBgn0015904	CG10571	araucan
FBgn0030328	CG2446	Amun		FBgn0010348	CG8385	ADP ribosylation factor at 79F
FBgn0262167	CG6631	anastral spindle 1		FBgn0000116	CG32031	Arginine kinase
FBgn0027513	CG8262	anastral spindle 2		FBgn0029095	CG4276	arouser
FBgn0033718	CG13162	anastral spindle 3		FBgn0050372	CG30372	ArfGAP with SH3 domain, ankyrin repeat and PH domain 1
FBgn0032536	CG17988	Ance-3		FBgn0265193	CG44246	Activating transcription factor-2
FBgn0004569	CG4531	argos		FBgn0261108	CG7331	Autophagy-specific gene 13
FBgn0026598	CG6193	Adenomatous polyposis coli tumor suppressor homolog 2		FBgn0038530	CG7629	Attacin-D
FBgn0052707	CG32707	Anaphase Promoting Complex subunit 4		FBgn0025525	CG9102	bric a brac 2
FBgn0034231	CG11419	Anaphase Promoting Complex subunit 10		FBgn0043362	CG14001	blue cheese
FBgn0015903	CG5393	apontic		FBgn0052594	CG32594	ben
FBgn0030877	CG7846	Actin-related protein 8		FBgn0035696	CG10173	Bestrophin 2
FBgn0001961	CG8978	Actin-related protein 2/3 complex, subunit 1		FBgn0014133	CG1822	bifocal
FBgn0037834	CG6554	Arginine methyltransferase 1		FBgn0027660	CG3897	bloated tubules
FBgn0038306	CG6563	Arginine methyltransferase 3		FBgn0026562	CG6378	BM-40-SPARC
FBgn0029094	CG9383	anti-silencing factor 1		FBgn0001090	CG7088	bangles and beads
FBgn0261004	CG2919	asterless		FBgn0014135	CG4608	branchless
FBgn0000140	CG6875	abnormal spindle		FBgn0011206	CG4760	boule
FBgn0020407	CG6814	asunder		FBgn0260942	CG6921	james bond
FBgn0041581	CG18372	Attacin-B		FBgn0004893	CG10021	brother of odd with entrails limited
FBgn0019637	CG1433	Another transcription unit		FBgn0029848	CG3599	Biotinidase
FBgn0000147	CG3068	aurora		FBgn0040491	CG8238	Buffy
FBgn0032104	CG17009	australin		FBgn0038901	CG13419	bursicon
FBgn0000152	CG9703	Abnormal X segregation		FBgn0045064	CG13969	brain washing
FBgn0004587	CG10851	B52		FBgn0001991	CG4894	Ca[2+]-channel protein alpha[[1]] subunit D
FBgn0034724	CG3624	babos		FBgn0000251	CG1759	caudal
FBgn0027889	CG6386	ballchen		FBgn0027844	CG7820	Carbonic anhydrase 1
FBgn0042085	CG3274	Brahma associated protein 170kD		FBgn0027843	CG6906	Carbonic anhydrase 2
FBgn0014127	CG10726	barren		FBgn0010014	CG4209	Calcineurin B
FBgn0000163	CG5055	bazooka		FBgn0037100	CG14575	capa receptor
FBgn0026149	CG17252	BCL7-like		FBgn0053653	CG33653	Calcium activated protein for secretion
FBgn0013432	CG3717	bcn92		FBgn0015919	CG10605	caupolican
FBgn0015602	CG10159	Boundary element-associated factor of 32kD		FBgn0004580	CG6702	Calbindin 53E
FBgn0013433	CG4846	beaten path Ia		FBgn0031148	CG1753	Cystathionine beta-synthase
FBgn0038498	CG14334	beaten path IIa		FBgn0038147	CG14375	CCHamide-2
FBgn0013753	CG7959	Big brother		FBgn0034197	CG15918	Chitin deacetylase-like 9
FBgn0000180	CG4722	big brain		FBgn0004876	CG6027	center divider
FBgn0024491	CG6046	Bicoid interacting protein 1		FBgn0037304	CG1113	-
FBgn0026263	CG7574	bip1		FBgn0037290	CG1124	-
FBgn0015907	CG13425	bancal		FBgn0035490	CG1136	-
FBgn0035625	CG5249	Blimp-1		FBgn0037386	CG1208	-
FBgn0040388	CG32796	brother of ihog		FBgn0037387	CG1213	-
FBgn0259791	CG6897	aurora borealis		FBgn0035360	CG1246	-
FBgn0032105	CG4454	borealin-related		FBgn0035517	CG1265	-
FBgn0000206	CG8285	bride of sevenless		FBgn0035392	CG1271	-
FBgn0037205	CG11133	Brother of Yb		FBgn0035321	CG1275	-
FBgn0000210	CG11491	broad		FBgn0031141	CG1304	-
FBgn0010300	CG10719	brain tumor		FBgn0035519	CG1309	-
FBgn0038499	CG31256	Brf		FBgn0026565	CG1315	-
FBgn0030501	CG11177	BthD selenoprotein		FBgn0033196	CG1358	-
FBgn0005592	CG32134	breathless		FBgn0039620	CG1443	-
FBgn0025457	CG7581	Bub3		FBgn0031143	CG1532	-
FBgn0263855	CG7838	Bub1-related kinase		FBgn0039844	CG1607	-
FBgn0000241	CG17632	brown		FBgn0030478	CG1640	-
FBgn0033526	CG12892	Caf1-105		FBgn0030286	CG1657	-
FBgn0030054	CG12109	Caf1-180		FBgn0039897	CG1674	-
FBgn0263979	CG4236	Chromatin assembly factor 1 subunit		FBgn0033443	CG1698	-
FBgn0038478	CG5148	chromosome alignment defect 1		FBgn0039856	CG1774	-
FBgn0025866	CG8107	Calpain-B		FBgn0033423	CG1809	-
FBgn0262166	CG8445	calypso		FBgn0033214	CG1941	-
FBgn0011569	CG6577	cannonball		FBgn0033215	CG1942	-
FBgn0030758	CG9819	Calcineurin A at 14F		FBgn0033216	CG1946	-
FBgn0039680	CG1911	CAP-D2 condensin subunit		FBgn0026563	CG1979	-
FBgn0259876	CG34438	-		FBgn0030485	CG1998	-
FBgn0026257	CG6219	caravaggio		FBgn0039886	CG2003	-
FBgn0011571	CG3606	cabeza		FBgn0039667	CG2010	-
FBgn0020224	CG7037	Cbl		FBgn0027498	CG2061	-
FBgn0004782	CG1252	Ccp84Ab		FBgn0033205	CG2064	-
FBgn0010621	CG8439	T-complex Chaperonin 5		FBgn0033204	CG2065	-
FBgn0004107	CG10498	cdc2c		FBgn0030251	CG2145	-
FBgn0265574	CG6905	Cell division cycle 5 ortholog		FBgn0017448	CG2187	-
FBgn0035918	CG5971	Cdc6		FBgn0029990	CG2233	-
FBgn0032863	CG2508	Cell division cycle 23 ortholog		FBgn0029994	CG2254	-
FBgn0026143	CG3658	CDC45L		FBgn0024997	CG2681	-
FBgn0027491	CG5387	Cdk5 activator-like protein		FBgn0031533	CG2772	-
FBgn0263237	CG3319	Cyclin-dependent kinase 7		FBgn0037534	CG2781	-
FBgn0026141	CG5450	Cytoplasmic dynein light chain 2		FBgn0030195	CG2898	-
FBgn0261532	CG7212	cadmus		FBgn0028491	CG2930	-
FBgn0086697	CG31258	Cenp-C		FBgn0031645	CG3036	-
FBgn0036480	CG17081	-		FBgn0029608	CG3091	-
FBgn0030657	CG15645	cervantes		FBgn0029804	CG3097	-
FBgn0000299	CG4145	Collagen type IV		FBgn0030148	CG3106	-
FBgn0037377	CG1218	-		FBgn0029896	CG3168	-
FBgn0035134	CG1231	-		FBgn0033093	CG3270	-
FBgn0037489	CG1234	-		FBgn0038878	CG3301	-
FBgn0037368	CG1239	-		FBgn0035154	CG3344	-
FBgn0035522	CG1273	-		FBgn0040609	CG3348	-
FBgn0033195	CG1360	-		FBgn0034997	CG3376	-
FBgn0033212	CG1399	-		FBgn0034999	CG3394	-
FBgn0030558	CG1461	-		FBgn0037975	CG3397	-
FBgn0030406	CG1463	-		FBgn0035995	CG3529	-
FBgn0031149	CG1518	-		FBgn0031562	CG3604	-
FBgn0039828	CG1542	-		FBgn0031245	CG3625	-
FBgn0033225	CG1550	-		FBgn0040397	CG3655	-
FBgn0033186	CG1602	-		FBgn0040350	CG3690	-
FBgn0031101	CG1631	-		FBgn0040349	CG3699	-
FBgn0030030	CG1636	-		FBgn0040342	CG3706	-
FBgn0033446	CG1648	-		FBgn0031589	CG3714	-
FBgn0033449	CG1663	-		FBgn0029824	CG3726	-
FBgn0033442	CG1690	-		FBgn0038700	CG3734	-
FBgn0031168	CG1722	-		FBgn0033778	CG3790	-
FBgn0039836	CG1750	-		FBgn0029863	CG3823	-
FBgn0030467	CG1764	-		FBgn0035091	CG3829	-
FBgn0030360	CG1806	-		FBgn0032131	CG3841	-
FBgn0033427	CG1868	-		FBgn0034951	CG3860	-
FBgn0039870	CG1896	-		FBgn0036422	CG3868	-
FBgn0035271	CG2021	-		FBgn0031571	CG3921	-
FBgn0015359	CG2034	-		FBgn0037788	CG3940	-
FBgn0037372	CG2091	-		FBgn0036821	CG3961	-
FBgn0037369	CG2100	-		FBgn0038292	CG3987	-
FBgn0030025	CG2147	-		FBgn0034885	CG4019	-
FBgn0033273	CG2183	-		FBgn0034894	CG4091	-
FBgn0027544	CG2217	-		FBgn0031251	CG4213	-
FBgn0032957	CG2225	-		FBgn0264979	CG4267	-
FBgn0029997	CG2258	-		FBgn0038388	CG4287	-
FBgn0030000	CG2260	-		FBgn0027073	CG4302	-
FBgn0030007	CG2263	-		FBgn0036787	CG4306	-
FBgn0033279	CG2291	-		FBgn0034663	CG4363	-
FBgn0032864	CG2493	-		FBgn0034664	CG4377	-
FBgn0024993	CG2662	-		FBgn0038763	CG4433	-
FBgn0037537	CG2767	-		FBgn0038753	CG4459	-
FBgn0029679	CG2901	-		FBgn0038752	CG4462	-
FBgn0037342	CG2931	-		FBgn0038740	CG4562	-
FBgn0034936	CG2970	-		FBgn0035006	CG4563	-
FBgn0030177	CG2972	-		FBgn0038366	CG4576	-
FBgn0029823	CG3011	-		FBgn0031306	CG4577	-
FBgn0040337	CG3021	-		FBgn0029932	CG4607	-
FBgn0029818	CG3033	-		FBgn0029935	CG4615	-
FBgn0040373	CG3038	-		FBgn0035587	CG4623	-
FBgn0034703	CG3045	-		FBgn0033809	CG4630	-
FBgn0034816	CG3085	-		FBgn0030776	CG4653	-
FBgn0034835	CG3092	-		FBgn0029839	CG4660	-
FBgn0029524	CG3176	-		FBgn0033814	CG4670	-
FBgn0031631	CG3225	-		FBgn0033820	CG4716	-
FBgn0031540	CG3238	-		FBgn0035040	CG4741	-
FBgn0034978	CG3257	-		FBgn0036622	CG4753	-
FBgn0038221	CG3259	-		FBgn0035043	CG4781	-
FBgn0038381	CG3303	-		FBgn0034909	CG4797	-
FBgn0029750	CG3323	-		FBgn0030796	CG4829	-
FBgn0031519	CG3326	-		FBgn0037996	CG4830	-
FBgn0038869	CG3353	-		FBgn0032187	CG4839	-
FBgn0034987	CG3363	-		FBgn0036616	CG4893	-
FBgn0035148	CG3402	-		FBgn0027556	CG4928	-
FBgn0036008	CG3408	-		FBgn0030817	CG4991	-
FBgn0035002	CG3419	-		FBgn0034275	CG5002	-
FBgn0033100	CG3420	-		FBgn0027572	CG5009	-
FBgn0031875	CG3430	-		FBgn0040723	CG5011	-
FBgn0036000	CG3434	-		FBgn0038774	CG5023	-
FBgn0028913	CG3473	-		FBgn0034145	CG5065	-
FBgn0035005	CG3483	-		FBgn0031313	CG5080	-
FBgn0035027	CG3511	-		FBgn0039343	CG5111	-
FBgn0029714	CG3527	-		FBgn0037000	CG5130	-
FBgn0035035	CG3570	-		FBgn0035957	CG5144	-
FBgn0038697	CG3581	-		FBgn0036575	CG5157	-
FBgn0038467	CG3590	-		FBgn0031906	CG5160	-
FBgn0031417	CG3597	-		FBgn0031907	CG5171	-
FBgn0037028	CG3618	-		FBgn0031908	CG5177	-
FBgn0027521	CG3679	-		FBgn0038803	CG5191	-
FBgn0035987	CG3689	-		FBgn0013763	CG5210	-
FBgn0034796	CG3700	-		FBgn0038484	CG5246	-
FBgn0034732	CG3701	-		FBgn0038485	CG5255	-
FBgn0040343	CG3713	-		FBgn0032253	CG5322	-
FBgn0035085	CG3770	-		FBgn0038977	CG5376	-
FBgn0034800	CG3788	-		FBgn0032213	CG5390	-
FBgn0031662	CG3792	-		FBgn0038354	CG5404	-
FBgn0037995	CG3809	-		FBgn0036766	CG5506	-
FBgn0038837	CG3822	-		FBgn0034160	CG5550	-
FBgn0029866	CG3842	-		FBgn0036760	CG5567	-
FBgn0035057	CG3880	-		FBgn0036759	CG5577	-
FBgn0036826	CG3893	-		FBgn0034920	CG5597	-
FBgn0035059	CG3894	-		FBgn0039529	CG5612	-
FBgn0038008	CG3942	-		FBgn0036975	CG5618	-
FBgn0031574	CG3964	-		FBgn0038840	CG5621	-
FBgn0035986	CG4022	-		FBgn0038846	CG5697	-
FBgn0032149	CG4036	-		FBgn0026593	CG5707	-
FBgn0011824	CG4038	-		FBgn0038082	CG5724	-
FBgn0025629	CG4045	-		FBgn0032666	CG5758	-
FBgn0034982	CG4065	-		FBgn0034291	CG5770	-
FBgn0029738	CG4068	-		FBgn0038866	CG5810	-
FBgn0036301	CG4069	-		FBgn0034717	CG5819	-
FBgn0037827	CG4073	-		FBgn0031682	CG5828	-
FBgn0037017	CG4074	-		FBgn0038682	CG5835	-
FBgn0037838	CG4089	-		FBgn0032167	CG5853	-
FBgn0036648	CG4098	-		FBgn0027586	CG5867	-
FBgn0025558	CG4101	-		FBgn0036225	CG5883	-
FBgn0038811	CG4159	-		FBgn0036993	CG5910	-
FBgn0028892	CG4161	-		FBgn0032494	CG5945	-
FBgn0040634	CG4186	-		FBgn0032587	CG5953	-
FBgn0038300	CG4203	-		FBgn0031913	CG5958	-
FBgn0031407	CG4270	-		FBgn0029831	CG5966	-
FBgn0031409	CG4271	-		FBgn0031914	CG5973	-
FBgn0025626	CG4281	-		FBgn0032615	CG6012	-
FBgn0034114	CG4282	-		FBgn0036750	CG6034	-
FBgn0024983	CG4293	-		FBgn0029826	CG6041	-
FBgn0036272	CG4300	-		FBgn0038349	CG6045	-
FBgn0026878	CG4325	-		FBgn0029827	CG6048	-
FBgn0034745	CG4329	-		FBgn0029828	CG6067	-
FBgn0034665	CG4372	-		FBgn0039486	CG6074	-
FBgn0034661	CG4386	-		FBgn0038337	CG6125	-
FBgn0038765	CG4424	-		FBgn0027581	CG6191	-
FBgn0040984	CG4440	-		FBgn0038321	CG6218	-
FBgn0028506	CG4455	-		FBgn0038072	CG6225	-
FBgn0035969	CG4476	-		FBgn0032252	CG6232	-
FBgn0037843	CG4511	-		FBgn0039475	CG6277	-
FBgn0039336	CG4553	-		FBgn0039470	CG6296	-
FBgn0029924	CG4586	-		FBgn0033872	CG6329	-
FBgn0034735	CG4610	-		FBgn0036731	CG6333	-
FBgn0033810	CG4646	-		FBgn0034276	CG6385	-
FBgn0038735	CG4662	-		FBgn0039453	CG6403	-
FBgn0032169	CG4709	-		FBgn0036106	CG6409	-
FBgn0039355	CG4730	-		FBgn0035663	CG6462	-
FBgn0038751	CG4770	-		FBgn0037818	CG6465	-
FBgn0032354	CG4788	-		FBgn0034247	CG6484	-
FBgn0037010	CG4825	-		FBgn0040606	CG6503	-
FBgn0039566	CG4849	-		FBgn0037846	CG6574	-
FBgn0034230	CG4853	-		FBgn0035669	CG6592	-
FBgn0038766	CG4854	-		FBgn0035673	CG6602	-
FBgn0037999	CG4860	-		FBgn0039038	CG6688	-
FBgn0034232	CG4866	-		FBgn0039052	CG6733	-
FBgn0028884	CG4892	-		FBgn0036040	CG6749	-
FBgn0032195	CG4908	-		FBgn0036242	CG6793	-
FBgn0036615	CG4933	-		FBgn0037934	CG6830	-
FBgn0028897	CG4935	-		FBgn0037935	CG6834	-
FBgn0039563	CG4951	-		FBgn0036834	CG6836	-
FBgn0039558	CG4980	-		FBgn0030884	CG6847	-
FBgn0034267	CG4984	-		FBgn0030887	CG6867	-
FBgn0032219	CG4995	-		FBgn0038414	CG6901	-
FBgn0032225	CG5022	-		FBgn0037936	CG6908	-
FBgn0039356	CG5039	-		FBgn0036952	CG6933	-
FBgn0032637	CG5050	-		FBgn0039008	CG6972	-
FBgn0029747	CG5062	-		FBgn0031930	CG7025	-
FBgn0030824	CG5070	-		FBgn0038938	CG7084	-
FBgn0036784	CG5103	-		FBgn0032673	CG7180	-
FBgn0043457	CG5180	-		FBgn0035868	CG7194	-
FBgn0034350	CG5189	-		FBgn0033544	CG7220	-
FBgn0036995	CG5195	-		FBgn0031970	CG7227	-
FBgn0032473	CG5204	-		FBgn0031968	CG7231	-
FBgn0038694	CG5217	-		FBgn0036226	CG7252	-
FBgn0038468	CG5225	-		FBgn0036493	CG7255	-
FBgn0038047	CG5245	-		FBgn0036501	CG7272	-
FBgn0034154	CG5267	-		FBgn0036948	CG7298	-
FBgn0036986	CG5282	-		FBgn0036942	CG7328	-
FBgn0038490	CG5285	-		FBgn0036939	CG7365	-
FBgn0036772	CG5290	-		FBgn0030976	CG7378	-
FBgn0038704	CG5316	-		FBgn0036768	CG7402	-
FBgn0032248	CG5343	-		FBgn0036765	CG7408	-
FBgn0037773	CG5359	-		FBgn0037144	CG7458	-
FBgn0032228	CG5367	-		FBgn0037146	CG7470	-
FBgn0038944	CG5388	-		FBgn0036738	CG7542	-
FBgn0038806	CG5412	-		FBgn0039681	CG7582	-
FBgn0039425	CG5432	-		FBgn0036727	CG7589	-
FBgn0032476	CG5439	-		FBgn0028945	CG7631	-
FBgn0039560	CG5514	-		FBgn0036698	CG7724	-
FBgn0039163	CG5515	-		FBgn0033633	CG7759	-
FBgn0038389	CG5516	-		FBgn0040503	CG7763	-
FBgn0032444	CG5525	-		FBgn0036415	CG7768	-
FBgn0035639	CG5537	-		FBgn0032025	CG7778	-
FBgn0035641	CG5568	-		FBgn0039714	CG7816	-
FBgn0034919	CG5569	-		FBgn0033048	CG7881	-
FBgn0036754	CG5589	-		FBgn0036116	CG7888	-
FBgn0030612	CG5599	-		FBgn0039736	CG7912	-
FBgn0038359	CG5614	-		FBgn0028534	CG7916	-
FBgn0038046	CG5641	-		FBgn0038889	CG7922	-
FBgn0032658	CG5681	-		FBgn0028533	CG7953	-
FBgn0032664	CG5755	-		FBgn0028532	CG7968	-
FBgn0034299	CG5757	-		FBgn0031004	CG7992	-
FBgn0032455	CG5792	-		FBgn0033387	CG8008	-
FBgn0039214	CG5794	-		FBgn0040832	CG8012	-
FBgn0027574	CG5815	-		FBgn0038110	CG8031	-
FBgn0038897	CG5849	-		FBgn0031011	CG8034	-
FBgn0038507	CG5863	-		FBgn0031012	CG8051	-
FBgn0039379	CG5886	-		FBgn0033373	CG8080	-
FBgn0039505	CG5934	-		FBgn0025709	CG8083	-
FBgn0026576	CG5991	-		FBgn0033999	CG8093	-
FBgn0063649	CG6006	-		FBgn0037612	CG8112	-
FBgn0030912	CG6023	-		FBgn0030668	CG8128	-
FBgn0039488	CG6066	-		FBgn0037684	CG8129	-
FBgn0036186	CG6071	-		FBgn0033365	CG8170	-
FBgn0032261	CG6094	-		FBgn0036043	CG8177	-
FBgn0032445	CG6153	-		FBgn0034045	CG8249	-
FBgn0033862	CG6209	-		FBgn0034052	CG8299	-
FBgn0038071	CG6234	-		FBgn0037720	CG8312	-
FBgn0038318	CG6236	-		FBgn0036020	CG8336	-
FBgn0036126	CG6272	-		FBgn0032002	CG8353	-
FBgn0036125	CG6279	-		FBgn0037727	CG8358	-
FBgn0035914	CG6282	-		FBgn0034067	CG8399	-
FBgn0038730	CG6300	-		FBgn0031998	CG8451	-
FBgn0036121	CG6310	-		FBgn0033913	CG8468	-
FBgn0030647	CG6324	-		FBgn0033917	CG8503	-
FBgn0033872	CG6329	-		FBgn0035711	CG8519	-
FBgn0033875	CG6357	-		FBgn0035791	CG8539	-
FBgn0032430	CG6388	-		FBgn0035779	CG8562	-
FBgn0039449	CG6425	-		FBgn0035767	CG8596	-
FBgn0046999	CG6429	-		FBgn0038130	CG8630	-
FBgn0036085	CG6527	-		FBgn0034479	CG8654	-
FBgn0033880	CG6553	-		FBgn0032945	CG8665	-
FBgn0032420	CG6583	-		FBgn0032938	CG8671	-
FBgn0035675	CG6610	-		FBgn0036381	CG8745	-
FBgn0032369	CG6614	-		FBgn0038136	CG8774	-
FBgn0037855	CG6621	-		FBgn0033760	CG8785	-
FBgn0037860	CG6629	-		FBgn0028955	CG8788	-
FBgn0036402	CG6650	-		FBgn0033234	CG8791	-
FBgn0037901	CG6744	-		FBgn0031478	CG8814	-
FBgn0038296	CG6752	-		FBgn0033733	CG8834	-
FBgn0039069	CG6763	-		FBgn0031548	CG8852	-
FBgn0037915	CG6790	-		FBgn0033679	CG8888	-
FBgn0037918	CG6791	-		FBgn0038466	CG8907	-
FBgn0034177	CG6796	-		FBgn0038404	CG8925	-
FBgn0038902	CG6800	-		FBgn0030688	CG8952	-
FBgn0036817	CG6865	-		FBgn0033674	CG8964	-
FBgn0036490	CG6888	-		FBgn0028920	CG8997	-
FBgn0029733	CG6927	-		FBgn0033582	CG9084	-
FBgn0036240	CG6928	-		FBgn0030617	CG9095	-
FBgn0038989	CG6937	-		FBgn0030634	CG9164	-
FBgn0038285	CG6974	-		FBgn0035208	CG9184	-
FBgn0039017	CG6985	-		FBgn0035206	CG9186	-
FBgn0039233	CG7006	-		FBgn0035192	CG9194	-
FBgn0036489	CG7011	-		FBgn0036428	CG9238	-
FBgn0038978	CG7045	-		FBgn0032913	CG9259	-
FBgn0038979	CG7046	-		FBgn0038181	CG9297	-
FBgn0038957	CG7059	-		FBgn0038179	CG9312	-
FBgn0032650	CG7094	-		FBgn0032897	CG9336	-
FBgn0032517	CG7099	-		FBgn0036890	CG9368	-
FBgn0032521	CG7110	-		FBgn0034588	CG9394	-
FBgn0037150	CG7133	-		FBgn0037714	CG9396	-
FBgn0035872	CG7185	-		FBgn0030574	CG9413	-
FBgn0036500	CG7275	-		FBgn0034438	CG9416	-
FBgn0030969	CG7288	-		FBgn0036877	CG9452	-
FBgn0036777	CG7341	-		FBgn0037749	CG9471	-
FBgn0035855	CG7366	-		FBgn0031791	CG9486	-
FBgn0036522	CG7372	-		FBgn0031800	CG9497	-
FBgn0035689	CG7376	-		FBgn0030594	CG9509	-
FBgn0036763	CG7441	-		FBgn0030593	CG9512	-
FBgn0037143	CG7448	-		FBgn0032077	CG9515	-
FBgn0035805	CG7506	-		FBgn0031813	CG9527	-
FBgn0037087	CG7519	-		FBgn0032085	CG9555	-
FBgn0038256	CG7530	-		FBgn0032087	CG9568	-
FBgn0033994	CG7544	-		FBgn0037565	CG9626	-
FBgn0036734	CG7564	-		FBgn0036433	CG9628	-
FBgn0039687	CG7593	-		FBgn0036857	CG9629	-
FBgn0036145	CG7607	-		FBgn0027528	CG9634	-
FBgn0032026	CG7627	-		FBgn0031515	CG9664	-
FBgn0033548	CG7637	-		FBgn0030775	CG9673	-
FBgn0038536	CG7655	-		FBgn0030773	CG9676	-
FBgn0038545	CG7713	-		FBgn0039760	CG9682	-
FBgn0038649	CG7718	-		FBgn0036659	CG9701	-
FBgn0036689	CG7730	-		FBgn0039787	CG9702	-
FBgn0034446	CG7735	-		FBgn0039789	CG9717	-
FBgn0033596	-	-		FBgn0038143	CG9813	-
FBgn0033038	CG7791	-		FBgn0034783	CG9825	-
FBgn0038565	CG7794	-		FBgn0034784	CG9826	-
FBgn0037552	CG7800	-		FBgn0034490	CG9864	-
FBgn0033059	CG7845	-		FBgn0034808	CG9896	-
FBgn0035229	CG7852	-		FBgn0030756	CG9903	-
FBgn0031003	CG7889	-		FBgn0035371	CG9977	-
FBgn0039735	CG7911	-		FBgn0030746	CG9981	-
FBgn0035253	CG7971	-		FBgn0039593	CG9989	-
FBgn0028499	CG7985	-		FBgn0039594	CG9990	-
FBgn0038244	CG7987	-		FBgn0034553	CG9993	-
FBgn0038585	CG7993	-		FBgn0037972	CG10005	-
FBgn0035854	CG8005	-		FBgn0032785	CG10026	-
FBgn0038597	CG8064	-		FBgn0034437	CG10051	-
FBgn0036070	CG8072	-		FBgn0034440	CG10073	-
FBgn0033375	CG8078	-		FBgn0037517	CG10086	-
FBgn0032010	CG8086	-		FBgn0038032	CG10096	-
FBgn0034007	CG8102	-		FBgn0036367	CG10116	-
FBgn0030664	CG8119	-		FBgn0035697	CG10163	-
FBgn0037680	CG8121	-		FBgn0039083	CG10177	-
FBgn0030871	CG8142	-		FBgn0032684	CG10178	-
FBgn0037617	CG8145	-		FBgn0039091	CG10182	-
FBgn0034009	CG8155	-		FBgn0032796	CG10188	-
FBgn0030864	CG8173	-		FBgn0035695	CG10226	-
FBgn0034033	CG8204	-		FBgn0032783	CG10237	-
FBgn0034037	CG8214	-		FBgn0033983	CG10253	-
FBgn0033347	CG8248	-		FBgn0039107	CG10300	-
FBgn0030854	CG8289	-		FBgn0038420	CG10311	-
FBgn0029937	CG8300	-		FBgn0032805	CG10337	-
FBgn0037717	CG8301	-		FBgn0030348	CG10352	-
FBgn0030852	CG8316	-		FBgn0039109	CG10365	-
FBgn0037722	CG8319	-		FBgn0035679	CG10467	-
FBgn0037634	CG8359	-		FBgn0035649	CG10483	-
FBgn0032000	CG8372	-		FBgn0034612	CG10505	-
FBgn0035708	CG8398	-		FBgn0039312	CG10514	-
FBgn0033687	CG8407	-		FBgn0039321	CG10550	-
FBgn0031996	CG8460	-		FBgn0039324	CG10553	-
FBgn0038127	CG8476	-		FBgn0039325	CG10560	-
FBgn0035788	CG8541	-		FBgn0039326	CG10562	-
FBgn0033741	CG8545	-		FBgn0037035	CG10589	-
FBgn0030841	CG8568	-		FBgn0032726	CG10621	-
FBgn0033752	CG8569	-		FBgn0032727	CG10623	-
FBgn0035760	CG8607	-		FBgn0046302	CG10650	-
FBgn0027602	CG8611	-		FBgn0032839	CG10659	-
FBgn0040837	CG8620	-		FBgn0032752	CG10702	-
FBgn0032934	CG8679	-		FBgn0036365	CG10732	-
FBgn0031663	CG8891	-		FBgn0033821	CG10799	-
FBgn0030823	CG8918	-		FBgn0038845	CG10827	-
FBgn0030710	CG8924	-		FBgn0038839	CG10830	-
FBgn0031745	CG8965	-		FBgn0038804	CG10877	-
FBgn0031747	CG9021	-		FBgn0034356	CG10924	-
FBgn0031764	CG9107	-		FBgn0036320	CG10943	-
FBgn0030628	CG9114	-		FBgn0030073	CG10962	-
FBgn0030629	CG9123	-		FBgn0030078	CG10970	-
FBgn0035199	CG9134	-		FBgn0031735	CG11029	-
FBgn0031769	CG9135	-		FBgn0031734	CG11147	-
FBgn0035203	CG9149	-		FBgn0031732	CG11149	-
FBgn0031777	CG9154	-		FBgn0030509	CG11162	-
FBgn0030646	CG9203	-		FBgn0034500	CG11200	Carbonyl reductase
FBgn0028513	CG9254	-		FBgn0034488	CG11208	-
FBgn0032524	CG9267	-		FBgn0033259	CG11210	-
FBgn0038161	CG9269	-		FBgn0037195	CG11226	-
FBgn0032907	CG9272	-		FBgn0031860	CG11236	-
FBgn0038183	CG9286	-		FBgn0034706	CG11275	-
FBgn0032514	CG9302	-		FBgn0030056	CG11284	-
FBgn0034681	CG9308	-		FBgn0037070	CG11309	-
FBgn0032061	CG9314	-		FBgn0039818	CG11318	-
FBgn0030332	CG9360	-		FBgn0039840	CG11340	-
FBgn0034592	CG9406	-		FBgn0040363	CG11384	-
FBgn0033092	CG9422	-		FBgn0034200	CG11395	-
FBgn0032485	CG9426	-		FBgn0038733	CG11407	-
FBgn0031805	CG9505	-		FBgn0037166	CG11426	-
FBgn0031093	CG9581	-		FBgn0039864	CG11550	-
FBgn0032090	CG9582	-		FBgn0025686	CG11592	-
FBgn0031832	CG9596	-		FBgn0035484	CG11594	-
FBgn0038175	CG9602	-		FBgn0030638	CG11655	-
FBgn0037556	CG9636	-		FBgn0036196	CG11658	-
FBgn0031483	CG9641	-		FBgn0038731	CG11659	-
FBgn0034183	CG9642	-		FBgn0037562	CG11671	-
FBgn0029950	CG9657	-		FBgn0040551	CG11686	-
FBgn0031529	CG9662	-		FBgn0036170	CG11714	-
FBgn0036667	CG9669	-		FBgn0039297	CG11852	-
FBgn0038209	CG9722	-		FBgn0039310	CG11878	-
FBgn0034614	CG9752	-		FBgn0039313	CG11892	-
FBgn0003060	CG9757	-		FBgn0039644	CG11897	-
FBgn0038149	CG9796	-		FBgn0031248	CG11912	-
FBgn0037251	CG9804	-		FBgn0030099	CG12056	-
FBgn0037633	CG9839	-		FBgn0030052	CG12065	-
FBgn0031422	CG9870	-		FBgn0030097	CG12115	-
FBgn0034819	CG9877	-		FBgn0030041	CG12116	-
FBgn0031435	CG9883	-		FBgn0030102	CG12119	-
FBgn0030757	CG9902	-		FBgn0037354	CG12171	-
FBgn0030740	CG9917	-		FBgn0031636	CG12194	-
FBgn0038191	CG9925	-		FBgn0037970	CG12201	-
FBgn0035721	CG9948	-		FBgn0033543	CG12338	-
FBgn0036671	CG9951	-		FBgn0038202	CG12402	-
FBgn0031451	CG9961	-		FBgn0035571	CG12493	-
FBgn0039589	CG9986	-		FBgn0031703	CG12512	-
FBgn0032781	CG9987	-		FBgn0031190	CG12576	-
FBgn0038012	CG10013	-		FBgn0037213	CG12581	-
FBgn0035724	CG10064	-		FBgn0037341	CG12746	-
FBgn0035720	CG10077	-		FBgn0035476	CG12766	-
FBgn0033962	CG10153	-		FBgn0033301	CG12780	-
FBgn0039099	CG10157	-		FBgn0029909	CG12796	-
FBgn0036353	CG10171	-		FBgn0033222	CG12824	-
FBgn0039113	CG10217	-		FBgn0033221	CG12825	-
FBgn0033990	CG10265	-		FBgn0033502	CG12910	-
FBgn0032681	CG10283	-		FBgn0037677	CG12951	-
FBgn0038453	CG10326	-		FBgn0034031	CG12963	-
FBgn0032698	CG10336	-		FBgn0037065	CG12974	-
FBgn0032703	CG10343	-		FBgn0030881	CG12985	-
FBgn0030342	CG10347	-		FBgn0030797	CG13004	-
FBgn0039116	CG10375	-		FBgn0036589	CG13067	-
FBgn0038395	CG10407	-		FBgn0032810	CG13077	-
FBgn0036277	CG10418	-		FBgn0032809	CG13078	-
FBgn0035656	CG10479	-		FBgn0032780	CG13085	-
FBgn0032827	CG10481	-		FBgn0032770	CG13086	-
FBgn0032750	CG10495	-		FBgn0032088	CG13102	-
FBgn0037057	CG10512	-		FBgn0032140	CG13117	-
FBgn0003057	CG10598	-		FBgn0033665	CG13189	-
FBgn0032817	CG10631	-		FBgn0033623	CG13202	-
FBgn0036290	CG10638	-		FBgn0033579	CG13229	-
FBgn0039329	CG10669	-		FBgn0036984	CG13248	-
FBgn0036365	CG10732	-		FBgn0040636	CG13255	-
FBgn0036327	CG10748	-		FBgn0032602	CG13278	-
FBgn0036325	CG10752	-		FBgn0032614	CG13284	-
FBgn0034221	CG10764	-		FBgn0035611	CG13285	-
FBgn0029666	CG10803	-		FBgn0035933	CG13309	-
FBgn0036052	CG10809	-		FBgn0035941	CG13313	-
FBgn0031398	CG10880	-		FBgn0040827	CG13315	-
FBgn0038090	CG10909	-		FBgn0033787	CG13321	-
FBgn0034360	CG10927	-		FBgn0033788	CG13323	-
FBgn0034204	CG10953	-		FBgn0033792	CG13325	-
FBgn0030010	CG10959	-		FBgn0025620	CG13360	-
FBgn0036310	CG10969	-		FBgn0036503	CG13454	-
FBgn0034455	CG11007	-		FBgn0036443	CG13471	-
FBgn0031831	CG11043	-		FBgn0036419	CG13482	-
FBgn0030536	CG11068	-		FBgn0034758	CG13510	-
FBgn0039250	CG11120	-		FBgn0034759	CG13511	-
FBgn0030507	CG11164	-		FBgn0034935	CG13565	-
FBgn0037120	CG11247	-		FBgn0035020	CG13585	-
FBgn0036329	CG11262	-		FBgn0039137	CG13604	-
FBgn0036330	CG11263	-		FBgn0040600	CG13631	-
FBgn0036334	CG11267	-		FBgn0039290	CG13654	-
FBgn0034700	CG11269	-		FBgn0039319	CG13659	-
FBgn0031848	CG11329	-		FBgn0035583	CG13704	-
FBgn0035537	CG11342	-		FBgn0035577	CG13708	-
FBgn0035558	CG11357	-		FBgn0035563	CG13716	-
FBgn0039920	CG11360	-		FBgn0031897	CG13784	-
FBgn0040362	CG11379	-		FBgn0031936	CG13794	-
FBgn0029568	CG11381	-		FBgn0031939	CG13796	-
FBgn0038732	CG11391	-		FBgn0035338	CG13800	-
FBgn0026876	CG11403	-		FBgn0035325	CG13806	-
FBgn0024364	CG11417	-		FBgn0036956	CG13813	-
FBgn0037031	CG11456	-		FBgn0039098	CG13822	-
FBgn0034687	CG11475	-		FBgn0039059	CG13829	-
FBgn0031247	CG11562	-		FBgn0035165	CG13887	-
FBgn0035524	CG11583	-		FBgn0035146	CG13893	-
FBgn0036221	CG11588	-		FBgn0035173	CG13907	-
FBgn0032964	CG11630	-		FBgn0035186	CG13912	-
FBgn0030316	CG11695	-		FBgn0035246	CG13928	-
FBgn0037239	CG11739	-		FBgn0031289	CG13950	-
FBgn0033527	CG11777	-		FBgn0036321	CG14120	-
FBgn0039265	CG11790	-		FBgn0036205	CG14131	-
FBgn0036992	CG11796	-		FBgn0036066	CG14160	-
FBgn0031264	CG11835	-		FBgn0031002	CG14196	-
FBgn0039627	CG11837	-		FBgn0031034	CG14205	-
FBgn0039293	CG11851	-		FBgn0031033	CG14219	-
FBgn0039305	CG11858	-		FBgn0032022	CG14275	-
FBgn0033486	CG11866	-		FBgn0038658	CG14292	-
FBgn0031253	CG11885	-		FBgn0037174	CG14457	-
FBgn0039274	CG11920	-		FBgn0034278	CG14488	-
FBgn0037652	CG11980	-		FBgn0034293	CG14495	-
FBgn0037662	CG11997	-		FBgn0034318	CG14500	-
FBgn0035257	CG12011	-		FBgn0039640	CG14516	-
FBgn0027903	CG12018	-		FBgn0039621	CG14518	-
FBgn0035372	CG12093	-		FBgn0033063	CG14589	-
FBgn0030457	CG12096	-		FBgn0037485	CG14606	-
FBgn0033473	CG12128	-		FBgn0031184	CG14615	-
FBgn0033471	CG12134	-		FBgn0040398	CG14629	-
FBgn0029957	CG12155	-		FBgn0037222	CG14642	-
FBgn0040775	CG12158	-		FBgn0037291	CG14662	-
FBgn0033232	CG12159	-		FBgn0037845	CG14694	-
FBgn0031018	CG12200	-		FBgn0033274	CG14757	-
FBgn0031022	CG12204	-		FBgn0035718	CG14820	-
FBgn0036723	CG12229	-		FBgn0035755	CG14830	-
FBgn0029822	CG12236	-		FBgn0038262	CG14857	-
FBgn0031048	CG12237	-		FBgn0038380	CG14877	-
FBgn0029810	CG12239	-		FBgn0038419	CG14879	-
FBgn0038665	CG12269	-		FBgn0038455	CG14907	-
FBgn0032620	CG12288	-		FBgn0040968	CG14933	-
FBgn0036515	CG12304	-		FBgn0032402	CG14945	-
FBgn0033542	CG12309	-		FBgn0035431	CG14968	-
FBgn0038590	CG12320	-		FBgn0030929	CG15043	-
FBgn0033558	CG12344	-		FBgn0030928	CG15044	-
FBgn0032065	CG12438	-		FBgn0034394	CG15096	-
FBgn0036872	CG12519	-		FBgn0034419	CG15111	-
FBgn0036102	CG12523	-		FBgn0040730	CG15127	-
FBgn0039599	CG12558	-		FBgn0032665	CG15152	-
FBgn0037811	CG12592	-		FBgn0032669	CG15155	-
FBgn0030630	CG12608	-		FBgn0032734	CG15169	-
FBgn0040929	CG12659	-		FBgn0032733	CG15170	-
FBgn0031070	CG12702	-		FBgn0030270	CG15199	-
FBgn0036536	CG12713	-		FBgn0030271	CG15202	-
FBgn0030439	CG12716	-		FBgn0030237	CG15209	-
FBgn0030373	CG12721	-		FBgn0040850	CG15210	-
FBgn0033459	CG12744	-		FBgn0030234	CG15211	-
FBgn0038356	CG12784	-		FBgn0030156	CG15247	-
FBgn0033207	CG12826	-		FBgn0028948	CG15253	-
FBgn0040666	CG12848	-		FBgn0028950	CG15255	-
FBgn0033953	CG12861	-		FBgn0028853	CG15263	-
FBgn0033507	CG12909	-		FBgn0028886	CG15279	-
FBgn0033497	CG12912	-		FBgn0028526	CG15293	-
FBgn0033547	CG12935	-		FBgn0030040	CG15347	-
FBgn0037739	CG12948	-		FBgn0040718	CG15353	-
FBgn0030806	CG13001	-		FBgn0031517	CG15406	-
FBgn0030794	CG13005	-		FBgn0031523	CG15408	-
FBgn0036652	CG13032	-		FBgn0031579	CG15422	-
FBgn0036609	CG13039	-		FBgn0031580	CG15423	-
FBgn0036591	CG13050	-		FBgn0031146	CG15449	-
FBgn0036567	CG13074	-		FBgn0039768	CG15533	-
FBgn0032804	CG13081	-		FBgn0039769	CG15534	-
FBgn0032789	CG13083	-		FBgn0039804	CG15544	-
FBgn0032050	CG13096	-		FBgn0039821	CG15556	-
FBgn0032150	CG13123	-		FBgn0031635	CG15626	-
FBgn0032211	CG13138	-		FBgn0034563	CG15649	-
FBgn0033736	CG13154	-		FBgn0034605	CG15661	-
FBgn0033590	CG13217	-		FBgn0034642	CG15674	-
FBgn0028903	CG13243	-		FBgn0034093	CG15706	-
FBgn0032577	CG13244	-		FBgn0030347	CG15739	-
FBgn0035692	CG13298	-		FBgn0030469	CG15745	-
FBgn0033848	CG13330	-		FBgn0029795	CG15773	-
FBgn0029531	CG13362	-		FBgn0029766	CG15784	-
FBgn0034546	CG13442	-		FBgn0015336	CG15865	-
FBgn0034548	CG13443	-		FBgn0031561	CG16712	-
FBgn0036482	CG13457	-		FBgn0031560	CG16713	-
FBgn0036468	CG13461	-		FBgn0038719	CG16727	-
FBgn0040809	CG13465	-		FBgn0032322	CG16743	-
FBgn0036450	CG13472	-		FBgn0037678	CG16749	-
FBgn0034670	CG13488	-		FBgn0035348	CG16758	-
FBgn0034671	CG13494	-		FBgn0032779	CG16771	-
FBgn0040658	CG13516	-		FBgn0034538	CG16799	-
FBgn0034833	CG13539	-		FBgn0032495	CG16820	-
FBgn0034841	CG13541	-		FBgn0034480	CG16898	-
FBgn0034906	CG13561	-		FBgn0040732	CG16926	-
FBgn0034928	CG13562	-		FBgn0035355	CG16985	-
FBgn0034963	CG13567	-		FBgn0035356	CG16986	-
FBgn0035031	CG13587	-		FBgn0031412	CG16995	-
FBgn0039128	CG13599	-		FBgn0033783	CG17019	-
FBgn0039177	CG13611	-		FBgn0036550	CG17026	-
FBgn0039194	CG13614	-		FBgn0036552	CG17028	-
FBgn0039201	CG13617	-		FBgn0036547	CG17032	-
FBgn0039219	CG13630	-		FBgn0032449	CG17036	-
FBgn0039237	CG13640	-		FBgn0033827	CG17047	-
FBgn0035844	CG13676	-		FBgn0039051	CG17109	-
FBgn0035856	CG13679	-		FBgn0039050	CG17110	-
FBgn0031252	CG13690	-		FBgn0039045	CG17119	-
FBgn0036707	CG13724	-		FBgn0039043	CG17121	-
FBgn0033368	CG13743	-		FBgn0032297	CG17124	-
FBgn0042092	CG13773	-		FBgn0039473	CG17191	-
FBgn0035323	CG13807	-		FBgn0038051	CG17207	-
FBgn0038993	CG13843	-		FBgn0031490	CG17264	-
FBgn0035157	CG13894	-		FBgn0027070	CG17322	-
FBgn0035164	CG13901	-		FBgn0040993	CG17325	-
FBgn0035243	CG13926	-		FBgn0035880	CG17352	-
FBgn0260452	CG13984	-		FBgn0038481	CG17475	-
FBgn0031733	CG14006	-		FBgn0038479	CG17477	-
FBgn0040392	CG14050	-		FBgn0032774	CG17549	-
FBgn0029606	CG14052	-		FBgn0260000	CG17570	-
FBgn0036696	CG14057	-		FBgn0259998	CG17571	-
FBgn0032318	CG14072	-		FBgn0034883	CG17664	-
FBgn0036889	CG14100	-		FBgn0033802	CG17724	-
FBgn0036906	CG14102	-		FBgn0033710	CG17739	-
FBgn0036057	CG14164	-		FBgn0038718	CG17752	-
FBgn0036036	CG14174	-		FBgn0030114	CG17754	-
FBgn0030996	CG14194	-		FBgn0028394	CG17834	-
FBgn0031060	CG14231	-		FBgn0028480	CG17841	-
FBgn0039467	CG14253	-		FBgn0032086	CG17906	-
FBgn0029665	CG14270	-		FBgn0037433	CG17919	-
FBgn0038695	CG14280	-		FBgn0034656	CG17922	-
FBgn0038674	CG14285	-		FBgn0032603	CG17928	-
FBgn0038673	CG14286	-		FBgn0038416	CG17930	-
FBgn0038656	CG14294	-		FBgn0034552	CG17999	-
FBgn0038630	CG14305	-		FBgn0061356	CG18003	-
FBgn0038527	CG14324	-		FBgn0028872	CG18095	-
FBgn0038186	CG14362	-		FBgn0036837	CG18135	-
FBgn0038102	CG14383	-		FBgn0035265	CG18173	-
FBgn0032894	CG14402	-		FBgn0037520	CG18268	-
FBgn0030583	CG14410	-		FBgn0031869	CG18304	-
FBgn0030571	CG14414	-		FBgn0033904	CG18327	-
FBgn0029915	CG14434	-		FBgn0260743	CG18347	-
FBgn0029899	CG14438	-		FBgn0035780	CG18417	-
FBgn0029895	CG14441	-		FBgn0037683	CG18473	-
FBgn0034242	CG14480	-		FBgn0038701	CG18493	-
FBgn0034281	CG14490	-		FBgn0038347	CG18522	-
FBgn0039613	CG14527	-		FBgn0037973	CG18547	-
FBgn0031955	CG14535	-		FBgn0037870	CG18577	-
FBgn0039407	CG14544	-		FBgn0031929	CG18585	-
FBgn0037149	CG14561	-		FBgn0034279	CG18635	-
FBgn0037142	CG14562	-		FBgn0042103	CG18746	-
FBgn0037503	CG14598	-		FBgn0042185	CG18769	-
FBgn0037483	CG14609	-		FBgn0042135	CG18812	-
FBgn0031188	CG14613	-		FBgn0050008	CG30008	-
FBgn0031187	CG14619	-		FBgn0050043	CG30043	-
FBgn0040360	CG14626	-		FBgn0050047	CG30047	-
FBgn0040361	CG14627	-		FBgn0050069	CG30069	-
FBgn0037317	CG14667	-		FBgn0050148	CG30148	-
FBgn0037320	CG14668	-		FBgn0050151	CG30151	-
FBgn0037326	CG14669	-		FBgn0050160	CG30160	-
FBgn0037824	CG14684	-		FBgn0050197	CG30197	-
FBgn0037853	CG14696	-		FBgn0050272	CG30272	-
FBgn0027795	CG14785	-		FBgn0050339	CG30339	-
FBgn0023513	CG14803	-		FBgn0050340	CG30340	-
FBgn0023514	CG14805	-		FBgn0050356	CG30356	-
FBgn0023515	CG14814	-		FBgn0050411	CG30411	-
FBgn0035768	CG14834	-		FBgn0043792	CG30427	-
FBgn0035799	CG14838	-		FBgn0050438	CG30438	-
FBgn0038242	CG14852	-		FBgn0050479	CG30479	-
FBgn0038280	CG14861	-		FBgn0050480	CG30480	-
FBgn0038422	CG14880	-		FBgn0050488	CG30488	-
FBgn0038425	CG14881	-		FBgn0050495	CG30495	-
FBgn0038429	CG14882	-		FBgn0051041	CG31041	-
FBgn0032345	CG14921	-		FBgn0051086	CG31086	-
FBgn0035407	CG14962	-		FBgn0051087	CG31087	-
FBgn0035479	CG14983	-		FBgn0051089	CG31089	-
FBgn0035508	CG15005	-		FBgn0051102	CG31102	-
FBgn0035532	CG15014	-		FBgn0051104	CG31104	-
FBgn0030940	CG15040	-		FBgn0051140	CG31140	-
FBgn0034399	CG15083	-		FBgn0051148	CG31148	-
FBgn0034415	CG15116	-		FBgn0051174	CG31174	-
FBgn0034417	CG15117	-		FBgn0051233	CG31233	-
FBgn0030278	CG15200	-		FBgn0051259	CG31259	-
FBgn0030322	CG15220	-		FBgn0051267	CG31267	-
FBgn0033104	CG15237	-		FBgn0051272	CG31272	-
FBgn0028878	CG15269	-		FBgn0051286	CG31286	-
FBgn0030137	CG15317	-		FBgn0051288	CG31288	-
FBgn0030889	CG15373	-		FBgn0051296	CG31296	-
FBgn0031419	CG15390	-		FBgn0051300	CG31300	-
FBgn0031504	CG15403	-		FBgn0051323	CG31323	-
FBgn0031512	CG15404	-		FBgn0051345	CG31345	-
FBgn0031608	CG15435	-		FBgn0051431	CG31431	-
FBgn0031607	CG15440	-		FBgn0051436	CG31436	-
FBgn0031132	CG15450	-		FBgn0051445	CG31445	-
FBgn0032867	CG15475	-		FBgn0051463	CG31463	-
FBgn0032489	CG15480	-		FBgn0051469	CG31469	-
FBgn0032452	CG15484	-		FBgn0051523	CG31523	-
FBgn0039686	CG15506	-		FBgn0051547	CG31547	-
FBgn0039718	CG15517	-		FBgn0051636	CG31636	-
FBgn0039748	CG15529	-		FBgn0051674	CG31674	-
FBgn0039752	CG15530	-		FBgn0051675	CG31675	-
FBgn0039766	CG15536	-		FBgn0051704	CG31704	-
FBgn0039812	CG15548	-		FBgn0028490	CG31705	-
FBgn0039829	CG15561	-		FBgn0028539	CG31731	-
FBgn0034194	CG15611	-		FBgn0051741	CG31741	-
FBgn0031630	CG15629	-		FBgn0032618	CG31743	-
FBgn0031626	CG15631	-		FBgn0086909	CG31751	-
FBgn0034103	CG15704	-		FBgn0051793	CG31793	-
FBgn0030465	CG15743	-		FBgn0051810	CG31810	-
FBgn0030466	CG15744	-		FBgn0051821	CG31821	-
FBgn0029814	CG15765	-		FBgn0051823	CG31823	-
FBgn0029799	CG15772	-		FBgn0032079	CG31886	-
FBgn0035084	CG15861	-		FBgn0260479	CG31904	-
FBgn0035337	CG15877	-		FBgn0051997	CG31997	-
FBgn0036909	CG15881	-		FBgn0051999	CG31999	-
FBgn0033085	CG15908	-		FBgn0052024	CG32024	-
FBgn0036032	CG16711	-		FBgn0052053	CG32053	-
FBgn0035393	CG16753	-		FBgn0052054	CG32054	-
FBgn0029661	CG16781	-		FBgn0052137	CG32137	-
FBgn0029659	CG16782	-		FBgn0052195	CG32195	-
FBgn0034974	CG16786	-		FBgn0052262	CG32262	-
FBgn0037712	CG16789	-		FBgn0052368	CG32368	-
FBgn0038881	CG16791	-		FBgn0043783	CG32444	-
FBgn0036574	CG16838	-		FBgn0052473	CG32473	-
FBgn0028919	CG16865	-		FBgn0052483	CG32483	-
FBgn0034498	CG16868	-		FBgn0052485	CG32485	-
FBgn0028938	CG16886	-		FBgn0052512	CG32512	-
FBgn0032533	CG16888	-		FBgn0052536	CG32536	-
FBgn0030122	CG16892	-		FBgn0052549	CG32549	-
FBgn0035073	CG16896	-		FBgn0052557	CG32557	-
FBgn0037741	CG16908	-		FBgn0052633	CG32633	-
FBgn0035064	CG16912	-		FBgn0052647	CG32647	-
FBgn0033122	CG17002	-		FBgn0052667	CG32667	-
FBgn0039972	CG17018	-		FBgn0052669	CG32669	-
FBgn0265264	CG17097	-		FBgn0052681	CG32681	-
FBgn0035151	CG17129	-		FBgn0052687	CG32687	-
FBgn0039020	CG17141	-		FBgn0052695	CG32695	-
FBgn0036953	CG17145	-		FBgn0052699	CG32699	-
FBgn0036246	CG17154	-		FBgn0052750	CG32750	-
FBgn0037882	CG17187	-		FBgn0052755	CG32755	-
FBgn0038043	CG17202	-		FBgn0040384	CG32795	-
FBgn0032419	CG17217	-		FBgn0053080	CG33080	-
FBgn0033089	CG17266	-		FBgn0053099	CG33099	-
FBgn0038821	CG17267	-		FBgn0053120	CG33120	-
FBgn0038828	CG17270	-		FBgn0053127	CG33127	-
FBgn0038829	CG17271	-		FBgn0053143	CG33143	-
FBgn0038505	CG17283	-		FBgn0053169	CG33169	-
FBgn0030120	CG17440	-		FBgn0053181	CG33181	-
FBgn0032869	CG17470	-		FBgn0035347	CG33232	-
FBgn0034924	CG17658	-		FBgn0035802	CG33275	-
FBgn0036311	CG17666	-		FBgn0053281	CG33281	-
FBgn0034352	CG17669	-		FBgn0053301	CG33301	-
FBgn0083978	CG17672	-		FBgn0053306	CG33306	-
FBgn0038009	CG17738	-		FBgn0053307	CG33307	-
FBgn0035730	CG17744	-		FBgn0053469	CG33469	-
FBgn0033529	CG17765	-		FBgn0053483	CG33483	-
FBgn0023534	CG17778	-		FBgn0053509	CG33509	-
FBgn0038547	CG17803	-		FBgn0053511	CG33511	-
FBgn0034748	CG17807	-		FBgn0250819	CG33521	-
FBgn0037525	CG17816	-		FBgn0053523	CG33523	-
FBgn0025635	CG17829	-		FBgn0053926	CG33926	-
FBgn0037431	CG17917	-		FBgn0053928	CG33928	-
FBgn0037500	CG17944	-		FBgn0053965	CG33965	-
FBgn0040778	CG17977	-		FBgn0053966	CG33966	-
FBgn0039677	CG18110	-		FBgn0053970	CG33970	-
FBgn0036035	CG18178	-		FBgn0054026	CG34026	-
FBgn0033836	CG18278	-		FBgn0054040	CG34040	-
FBgn0033610	CG18335	-		FBgn0054054	CG34054	-
FBgn0040763	CG18336	-		FBgn0250757	CG42235	-
FBgn0028866	CG18420	-		FBgn0259101	CG42249	-
FBgn0031470	CG18557	-		FBgn0259163	CG42268	-
FBgn0038589	CG18598	-		FBgn0259229	CG42329	-
FBgn0038601	CG18600	-		FBgn0259238	CG42336	-
FBgn0040964	CG18661	-		FBgn0259711	CG42365	-
FBgn0050001	CG30001	-		FBgn0259735	CG42389	-
FBgn0050046	CG30046	-		FBgn0259736	CG42390	-
FBgn0050053	CG30053	-		FBgn0259935	CG42458	-
FBgn0050058	CG30058	-		FBgn0260388	CG42514	-
FBgn0260475	CG30059	-		FBgn0260767	CG42565	-
FBgn0050089	CG30089	-		FBgn0260795	CG42575	-
FBgn0050090	CG30090	-		FBgn0261555	CG42673	-
FBgn0050098	CG30098	-		FBgn0261611	CG42700	-
FBgn0050099	CG30099	-		FBgn0262008	CG42826	-
FBgn0050101	CG30101	-		FBgn0262508	CG43078	-
FBgn0050154	CG30154	-		FBgn0263077	CG43340	-
FBgn0050156	CG30156	-		FBgn0263256	CG43394	-
FBgn0050159	CG30159	-		FBgn0263258	CG32556	chascon
FBgn0050183	CG30183	-		FBgn0086758	CG31666	Chronologically inappropriate morphogenesis
FBgn0050185	CG30185	-		FBgn0022700	CG3986	Chitinase 4
FBgn0050274	CG30274	-		FBgn0038180	CG9307	Cht5
FBgn0050279	CG30279	-		FBgn0034580	CG9357	Cht8
FBgn0050287	CG30287	-		FBgn0004859	CG2125	cubitus interruptus
FBgn0050324	CG30324	-		FBgn0051116	CG31116	Chloride channel-a
FBgn0050343	CG30343	-		FBgn0036756	CG5582	cln3
FBgn0050383	CG30383	-		FBgn0261612	CG42701	Cyclic-nucleotide-gated ion channel protein
FBgn0050384	CG30384	-		FBgn0041160	CG7554	comm2
FBgn0050401	CG30401	-		FBgn0015623	CG11567	Cytochrome P450 reductase
FBgn0050412	CG30412	-		FBgn0035985	CG3672	Cuticular protein 67B
FBgn0050414	CG30414	-		FBgn0037114	CG7160	Cuticular protein 78E
FBgn0050417	CG30417	-		FBgn0039307	CR13656	-
FBgn0050460	CG30460	-		FBgn0035636	CG10546	Cellular retinaldehyde binding protein
FBgn0050499	CG30499	-		FBgn0259685	CG6383	crumbs
FBgn0051038	CG31038	-		FBgn0025456	CG5413	Cellular Repressor of E1A-stimulated Genes
FBgn0051050	CG31050	-		FBgn0023023	CG1411	Collapsin Response Mediator Protein
FBgn0051093	CG31093	-		FBgn0014143	CG5069	crocodile
FBgn0051126	CG31126	-		FBgn0005664	CG16963	Crystallin
FBgn0051141	CG31141	-		FBgn0004198	CG11387	cut
FBgn0051204	CG31204	-		FBgn0062412	CG7459	Copper transporter 1B
FBgn0051219	CG31219	-		FBgn0260932	CG13190	cutoff
FBgn0051248	CG31248	-		FBgn0265048	CG31150	crossveinless d
FBgn0051251	CG31251	-		FBgn0031693	CG14032	Cyp4ac1
FBgn0051291	CG31291	-		FBgn0031695	CG14031	Cyp4ac3
FBgn0051391	CG31391	-		FBgn0033292	CG2110	Cyp4ad1
FBgn0051413	CG31413	-		FBgn0015036	CG10755	Cytochrome P450-4ae1
FBgn0051418	CG31418	-		FBgn0005670	CG3656	Cytochrome P450-4d1
FBgn0051460	CG31460	-		FBgn0011576	CG3466	Cytochrome P450-4d2
FBgn0051467	CG31467	-		FBgn0015033	CG4321	Cytochrome P450-4d8
FBgn0051525	CG31525	-		FBgn0023541	CG3540	Cyp4d14
FBgn0051556	CG31556	-		FBgn0015034	CG2062	Cytochrome P450-4e1
FBgn0051560	CG31560	-		FBgn0014469	CG2060	Cytochrome P450-4e2
FBgn0051612	CG31612	-		FBgn0015035	CG4105	Cytochrome P450-4e3
FBgn0051681	CG31681	-		FBgn0010019	CG3972	Cytochrome P450-4g1
FBgn0031449	CG31689	-		FBgn0033397	CG10843	Cyp4p3
FBgn0051703	CG31703	-		FBgn0030615	CG9081	Cyp4s3
FBgn0051708	CG31708	-		FBgn0000473	CG9438	Cytochrome P450-6a2
FBgn0051709	CG31709	-		FBgn0039519	CG13977	Cyp6a18
FBgn0051712	CG31712	-		FBgn0033981	CG10247	Cyp6a21
FBgn0051730	CG31730	-		FBgn0033978	CG10242	Cyp6a23
FBgn0051777	CG31777	-		FBgn0034756	CG4373	Cyp6d2
FBgn0051849	CG31849	-		FBgn0039006	CG12800	Cyp6d4
FBgn0051872	CG31872	-		FBgn0038194	CG3050	Cyp6d5
FBgn0051874	CG31874	-		FBgn0025454	CG8453	Cyp6g1
FBgn0032122	CG31883	-		FBgn0031182	CG1644	Cyp6t1
FBgn0051898	CG31898	-		FBgn0038037	CG11466	Cyp9f2
FBgn0051910	CG31910	-		FBgn0033775	CG17577	Cyp9h1
FBgn0051915	CG31915	-		FBgn0038681	CG6042	Cyp12a4
FBgn0031678	CG31918	-		FBgn0038680	CG11821	Cyp12a5
FBgn0051924	CG31924	-		FBgn0036806	CG4120	Cyp12c1
FBgn0051948	CG31948	-		FBgn0053503	CG33503	Cyp12d1-d
FBgn0051949	CG31949	-		FBgn0050489	CG30489	Cyp12d1-p
FBgn0052022	CG32022	-		FBgn0028940	CG8864	Cyp28a5
FBgn0052037	CG32037	-		FBgn0031689	CG10833	Cyp28d1
FBgn0052043	CG32043	-		FBgn0033524	CG18377	Cyp49a1
FBgn0052074	CG32074	-		FBgn0033753	CG8587	Cyp301a1
FBgn0052081	CG32081	-		FBgn0032693	CG10391	Cyp310a1
FBgn0052082	CG32082	-		FBgn0030367	CG1488	Cyp311a1
FBgn0052087	CG32087	-		FBgn0038076	CG6802	Cyp313a4
FBgn0052091	CG32091	-		FBgn0033982	CG17453	Cyp317a1
FBgn0052110	CG32110	-		FBgn0030369	CG1786	Cyp318a1
FBgn0052138	CG32138	-		FBgn0000406	CG13279	Cytochrome b5-related
FBgn0052150	CG32150	-		FBgn0005677	CG4952	dachshund
FBgn0052152	CG32152	-		FBgn0033659	CG18188	Death associated molecule related to Mch2
FBgn0052170	CG32170	-		FBgn0019643	CG3318	Dopamine N acetyltransferase
FBgn0052176	CG32176	-		FBgn0010387	CG8627	Diazepam-binding inhibitor
FBgn0052202	CG32202	-		FBgn0010501	CG5370	Death caspase-1
FBgn0052212	CG32212	-		FBgn0000422	CG10697	Dopa decarboxylase
FBgn0052267	CG32267	-		FBgn0043043	CG5925	desat2
FBgn0052280	CG32280	-		FBgn0052843	CG32843	Diuretic hormone 31 receptor 1
FBgn0260480	CG32295	-		FBgn0032048	CG13094	Diuretic hormone 31
FBgn0052318	CG32318	-		FBgn0033744	CG12370	Diuretic hormone 44 receptor 2
FBgn0052344	CG32344	-		FBgn0011202	CG1768	diaphanous
FBgn0052354	CG32354	-		FBgn0000455	CG5663	Dipeptidase C
FBgn0052374	CG32374	-		FBgn0260632	CG6667	dorsal
FBgn0052376	CG32376	-		FBgn0010497	CG5304	Dietary and metabolic glutamate transporter
FBgn0052425	CG32425	-		FBgn0038916	CG6560	dead end
FBgn0052432	CG32432	-		FBgn0260866	CG12489	defense repressor 1
FBgn0052436	CG32436	-		FBgn0035538	CG18314	Dopamine/Ecdysteroid receptor
FBgn0052450	CG32450	-		FBgn0015663	CG2788	Dorothy
FBgn0052461	CG32461	-		FBgn0000490	CG9885	decapentaplegic
FBgn0052521	CG32521	-		FBgn0033051	CG7863	dream
FBgn0052554	CG32554	-		FBgn0028408	CG1975	DNA fragmentation factor-related protein 2
FBgn0052572	CG32572	-		FBgn0015872	CG9023	Drip
FBgn0052579	CG32579	-		FBgn0015380	CG17348	derailed
FBgn0052603	CG32603	-		FBgn0024244	CG10016	drumstick
FBgn0052639	CG32639	-		FBgn0027594	CG2086	draper
FBgn0052643	CG32643	-		FBgn0020307	CG5799	defective proventriculus
FBgn0052694	CG32694	-		FBgn0033739	CG8529	Dystrobrevin-like
FBgn0052698	CG32698	-		FBgn0026439	CG3747	Excitatory amino acid transporter 1
FBgn0052700	CG32700	-		FBgn0000536	CG3525	easily shocked
FBgn0052736	CG32736	-		FBgn0260746	CG3132	Ectoderm-expressed 3
FBgn0052791	CG32791	-		FBgn0032480	CG5682	Edem2
FBgn0052793	CG32793	-		FBgn0004910	CG15855	Ecdysone-induced protein 63F 1
FBgn0052801	CG32801	-		FBgn0000565	CG7266	Ecdysone-induced protein 28/29kD
FBgn0023531	CG32809	-		FBgn0010435	CG2727	epithelial membrane protein
FBgn0052817	CG32817	-		FBgn0030597	CG9504	Ecdysone oxidase
FBgn0052829	CG32829	-		FBgn0037090	CG7529	Esterase Q
FBgn0052845	CG32845	-		FBgn0039208	CG6643	-
FBgn0052850	CG32850	-		FBgn0262740	CG11727	Ecotropic viral integration site 5 ortholog (H. sapiens)
FBgn0052856	CG32856	-		FBgn0037781	CG12812	Fancl
FBgn0052945	CG32945	-		FBgn0262742	CG6588	Fasciclin 1
FBgn0052982	CG32982	-		FBgn0000636	CG5803	Fasciclin 3
FBgn0052983	CG32983	-		FBgn0020439	CG6544	fau
FBgn0052986	CG32986	-		FBgn0015221	CG1469	Ferritin 2 light chain homologue
FBgn0052988	CG32988	-		FBgn0037937	CG6913	48 related 3
FBgn0053051	CG33051	-		FBgn0261259	CG42610	-
FBgn0053052	CG33052	-		FBgn0263278	CG9523	Fic domain-containing protein
FBgn0053057	CG33057	-		FBgn0026592	CG1079	Fire exit
FBgn0053098	CG33098	-		FBgn0000709	CG1484	flightless I
FBgn0053108	CG33108	-		FBgn0034943	CG3006	Flavin-containing monooxygenase 1
FBgn0053129	CG33129	-		FBgn0030897	CG5744	Frequenin 1
FBgn0053145	CG33145	-		FBgn0037724	CG9434	Frost
FBgn0053213	CG33213	-		FBgn0026718	CG17608	fu12
FBgn0053269	CG33269	-		FBgn0004509	CG10772	Furin 1
FBgn0053270	CG33270	-		FBgn0031702	CG14021	fuseless
FBgn0053271	CG33271	-		FBgn0001085	CG17697	frizzled
FBgn0053272	CG33272	-		FBgn0011596	CG4568	fuzzy onions
FBgn0032120	CG33298	-		FBgn0001089	CG9092	beta galactosidase
FBgn0053310	CG33310	-		FBgn0026077	CG10287	Gasp
FBgn0053460	CG33460	-		FBgn0034199	CG15917	Growth-blocking peptide
FBgn0053474	CG33474	-		FBgn0036862	CG9619	Glycogen binding subunit 76A
FBgn0053475	CG33475	-		FBgn0040319	CG2259	Glutamate-cysteine ligase catalytic subunit
FBgn0053476	CG33476	-		FBgn0010225	CG1106	Gelsolin
FBgn0053487	CG33487	-		FBgn0030141	CG3002	Golgi-localized, gamma-adaptin ear containing, ARF binding protein
FBgn0053498	CG33498	-		FBgn0030932	CG6461	gamma-glutamyl transpeptidase
FBgn0053506	CG33506	-		FBgn0035266	CG7995	Glycerol kinase
FBgn0052831	CG33695	-		FBgn0033799	CG4604	Glial Lazarillo
FBgn0053912	CG33912	-		FBgn0036144	CG6207	GlcAT-P
FBgn0053985	CG33985	-		FBgn0001987	CG3903	Gliotactin
FBgn0054030	CG34030	-		FBgn0004620	CG6992	Glutamate receptor IIA
FBgn0054057	CG34057	-		FBgn0040321	CG5008	Gram-negative bacteria binding protein 3
FBgn0085405	CG34376	-		FBgn0001128	CG9042	Glycerol 3 phosphate dehydrogenase
FBgn0263117	CG34377	-		FBgn0039520	CG13976	Gustatory receptor 98a
FBgn0085430	CG34401	-		FBgn0001142	CG2718	Glutamine synthetase 1
FBgn0085433	CG34404	-		FBgn0010044	CG4421	Glutathione S transferase D8
FBgn0259195	CG42299	-		FBgn0063497	CG17524	Glutathione S transferase E3
FBgn0259221	CG42321	-		FBgn0063495	CG17527	Glutathione S transferase E5
FBgn0259226	CG42326	-		FBgn0063494	CG17530	Glutathione S transferase E6
FBgn0259703	CG42357	-		FBgn0063493	CG17531	Glutathione S transferase E7
FBgn0259704	CG42358	-		FBgn0063492	CG17533	Glutathione S transferase E8
FBgn0259728	CG42382	-		FBgn0063491	CG17534	Glutathione S transferase E9
FBgn0261564	CG42678	-		FBgn0063499	CG17522	Glutathione S transferase E10
FBgn0261570	CG42684	-		FBgn0010226	CG8938	Glutathione S transferase S1
FBgn0263047	CG43342	-		FBgn0030484	CG1681	Glutathione S transferase T4
FBgn0263131	CG43373	-		FBgn0010223	CG12232	G protein alpha f subunit
FBgn0023395	CG9594	Chd3		FBgn0030011	CG10763	Gbeta5
FBgn0067312	CG33320	Chemosensory protein B 38a		FBgn0028433	CG3694	G protein gamma30A
FBgn0066293	CG33351	Chemosensory protein B 42b		FBgn0001168	CG6494	hairy
FBgn0261294	CG33924	Chemosensory protein B 74a		FBgn0001170	CG11607	Homeodomain protein 2.0
FBgn0032598	CG17905	ChLD3		FBgn0032209	CG18144	Hand
FBgn0000313	CG1744	chaoptic		FBgn0026428	CG6170	HDAC6
FBgn0043002	CG13399	Chromatin accessibility complex 14kD protein		FBgn0033448	CG1623	hebe
FBgn0043001	CG15736	Chromatin accessibility complex 16kD protein		FBgn0001186	CG3001	Hexokinase A
FBgn0044324	CG10712	Chromator		FBgn0001187	CG8094	Hexokinase C
FBgn0026084	CG4944	ciboulot		FBgn0041630	CG1318	Hexosaminidase 1
FBgn0262582	CG43122	capicua		FBgn0004644	CG4637	hedgehog
FBgn0000259	CG15224	Casein kinase II beta subunit		FBgn0030600	CG32592	highwire
FBgn0010314	CG3738	Cyclin-dependent kinase subunit 30A		FBgn0022740	CG5005	HLH54F
FBgn0052251	CG32251	Claspin		FBgn0031649	CG15624	hoepel2
FBgn0015621	CG3642	Clipper		FBgn0264491	CG10293	held out wings
FBgn0039360	CG4774	cardiolipin synthase		FBgn0001217	CG7756	Heat shock protein cognate 2
FBgn0034087	CG8443	clueless		FBgn0001235	CG17117	homothorax
FBgn0050363	CG30363	comas sola		FBgn0010389	CG7223	heartless
FBgn0031268	CG2813	coiled		FBgn0033382	CG8058	alpha/beta hydrolase 1
FBgn0034667	CG13493	cookie monster		FBgn0020416	CG4472	Imaginal disc growth factor 1
FBgn0000346	CG1618	comatose		FBgn0020415	CG4475	Imaginal disc growth factor 2
FBgn0038612	CG7676	corona		FBgn0020414	CG4559	Imaginal disc growth factor 3
FBgn0037240	CG1084	Contactin		FBgn0001250	CG9623	inflated
FBgn0263240	CG1621	Corepressor of Pangolin		FBgn0013467	CG18285	igloo
FBgn0000351	CG11330	cortex		FBgn0044050	CG14167	Insulin-like peptide 3
FBgn0010313	CG2530	corto		FBgn0001257	CG15009	Ecdysone-inducible gene L2
FBgn0031191	CG14617	-		FBgn0001258	CG10160	Ecdysone-inducible gene L3
FBgn0032125	CG3818	Cuticular protein 30B		FBgn0036816	CG3979	I'm not dead yet
FBgn0033602	CG13222	Cuticular protein 47Ee		FBgn0011603	CG15444	inebriated
FBgn0033730	CG8511	Cuticular protein 49Ag		FBgn0039459	CG5491	Integrator 12
FBgn0034517	CG18066	Cuticular protein 57A		FBgn0027108	CG4590	Innexin 2
FBgn0035686	CG12330	Cuticular protein 65Az		FBgn0027106	CG2977	Innexin 7
FBgn0035736	CG8638	Cuticular protein 65Eb		FBgn0032147	CG4026	Inositol 1,4,5-triphosphate kinase 1
FBgn0036618	CG12255	Cuticular protein 72Eb		FBgn0037630	CG11775	Ionotropic receptor 85a
FBgn0037068	CG7663	Cuticular protein 78Cb		FBgn0039081	CG4370	Inwardly rectifying potassium channel 2
FBgn0039481	CG15884	Cuticular protein 97Eb		FBgn0032706	CG10369	Inwardly rectifying potassium channel 3
FBgn0261065	CG7698	Cleavage and polyadenylation specificity factor 73		FBgn0036999	CG5976	iso Glutaminyl cyclase
FBgn0052733	CR32733	-		FBgn0010053	CG15101	Juvenile hormone epoxide hydrolase 1
FBgn0025864	CG12737	Calmodulin-binding protein related to a Rab3 GDP/GTP exchange protein		FBgn0034406	CG15106	Juvenile hormone epoxide hydrolase 3
FBgn0021738	CG32788	Circadianly Regulated Gene		FBgn0001285	CG8579	Jonah 44E
FBgn0036198	CG6038	crimpled		FBgn0035886	CG7118	Jonah 66Ci
FBgn0036746	CG6064	CREB-regulated transcription coactivator		FBgn0035887	CG7170	Jonah 66Cii
FBgn0052220	CG32220	CMP-sialic acid synthase		FBgn0023197	CG6298	Jonah 74E
FBgn0032346	CG6249	Csl4		FBgn0032129	CG4405	junctophilin
FBgn0039867	CG2261	CstF-50		FBgn0263929	CG43162	javelin-like
FBgn0015925	CG3730	capsuleen		FBgn0039155	CG6173	Kallmann syndrome 1 ortholog
FBgn0020496	CG7583	C-terminal Binding Protein		FBgn0038475	CG3962	Keap1
FBgn0033890	CG13350	-		FBgn0004380	CG10642	Kinesin-like protein at 64D
FBgn0062411	CG15551	Copper transporter 1C		FBgn0001321	CG6217	knickkopf
FBgn0260794	CG42574	circadian trip		FBgn0020294	CG10573	knockout
FBgn0000405	CG3510	Cyclin B		FBgn0020545	CG3943	kraken
FBgn0015625	CG5814	Cyclin B3		FBgn0032850	CG10723	Kua
FBgn0010382	CG3938	Cyclin E		FBgn0028331	CG2221	lethal (1) G0289
FBgn0022936	CG7405	Cyclin H		FBgn0040153	CG32597	lethal (1) G0469
FBgn0015032	CG1438	Cytochrome P450-4c3		FBgn0010482	CG9432	lethal (2) 01289
FBgn0015714	CG10241	Cytochrome P450-6a17		FBgn0011296	CG4533	lethal (2) essential for life
FBgn0033696	CG8859	Cyp6g2		FBgn0263607	CG32155	lethal (3) 72Dp
FBgn0033697	CG8457	Cyp6t3		FBgn0002522	CG1264	labial
FBgn0033065	CG8345	Cyp6w1		FBgn0259247	CG42345	laccase 2
FBgn0015040	CG3616	Cytochrome P450-9c1		FBgn0029006	CG4943	lethal with a checkpoint kinase
FBgn0001992	CG4163	Cyp303a1		FBgn0034602	CG15658	Leucine-rich repeat activity-regulated protein at synapses
FBgn0036910	CG8733	Cyp305a1		FBgn0063485	CG3849	Lasp
FBgn0035141	CG13892	Cyclophilin-like		FBgn0037163	CG11440	lazaro
FBgn0053517	CG33517	Dopamine 2-like receptor		FBgn0040104	CG3410	lectin-24A
FBgn0015926	CG6157	discontinuous actin hexagon		FBgn0053532	CG33532	lectin-37Da
FBgn0030093	CG7055	dalao		FBgn0053533	CG33533	lectin-37Db
FBgn0010220	CG12759	DEAD box protein 45A		FBgn0051072	CG31072	lysosomal enzyme receptor protein
FBgn0004556	CG9680	Dead box protein 73D		FBgn0032230	CG13139	lowfat
FBgn0039016	CG4792	Dicer-1		FBgn0016650	CG7665	-
FBgn0034246	CG6493	Dicer-2		FBgn0041111	CG8817	lilliputian
FBgn0029131	CG33134	death executioner Bcl-2 homologue		FBgn0032264	CG6113	Lipase 4
FBgn0000427	CG2175	defective chorion 1		FBgn0025687	CG7144	lysine ketoglutarate reductase
FBgn0022893	CG2207	Decondensation factor 31		FBgn0261565	CG42679	Limpet
FBgn0086898	CG12342	diego		FBgn0263593	CG8709	Lipin
FBgn0037384	CG10981	degringolade		FBgn0051092	CG31092	Lipophorin receptor 2
FBgn0026085	CG4865	dim gamma-tubulin 4		FBgn0028582	CG8532	liquid facets
FBgn0033740	CG8828	dim gamma-tubulin 5		FBgn0039114	CG10374	Lipid storage droplet-1
FBgn0039638	CG11881	dim gamma-tubulin 6		FBgn0030608	CG9057	Lipid storage droplet-2
FBgn0013809	CG7092	Dynein heavy chain at 16F		FBgn0002567	CG8024	lightoid
FBgn0011761	CG4193	deadhead		FBgn0052372	CG32372	larval translucida
FBgn0004087	CG14887	Dihydrofolate reductase		FBgn0004431	CG9120	Lysozyme X
FBgn0027610	CG8790	Dicarboxylate carrier 1		FBgn0036996	CG5932	magro
FBgn0040467	CG15367	Dorsal interacting protein 1		FBgn0002569	CG8694	Maltase A2
FBgn0039183	CG6413	Dis3		FBgn0002571	CG8695	Maltase A3
FBgn0001624	CG1725	discs large 1		FBgn0033294	CG8693	Maltase A4
FBgn0024510	CG32315	discs lost		FBgn0033296	CG11669	Maltase A7
FBgn0262619	CG5602	DNA ligase I		FBgn0033297	CG8690	Maltase A8
FBgn0011762	CG7108	DNA polymerase alpha 50kD		FBgn0032382	CG14935	Maltase B2
FBgn0259676	CG5553	DNA polymerase alpha 60kD		FBgn0039914	CG1901	maverick
FBgn0259113	CG6349	DNA polymerase alpha 180kD		FBgn0005536	CG32156	Myosin binding subunit
FBgn0263600	CG5949	DNA-polymerase-delta		FBgn0032116	CG3759	Multicopper oxidase-1
FBgn0264326	CG6768	DNA polymerase epsilon		FBgn0023549	CG3456	Monocarboxylate transporter 1
FBgn0037141	CG7143	DNApol-eta		FBgn0004512	CG3879	Multi drug resistance 49
FBgn0022338	CG5452	deoxyribonucleoside kinase		FBgn0010241	CG8523	Multi drug resistance 50
FBgn0024245	CG17559	doughnut on 2		FBgn0004797	CG31991	midway
FBgn0020306	CG9696	domino		FBgn0002716	CG7753	meiotic W68
FBgn0015129	CG18741	Dopamine receptor 2		FBgn0023001	CG8624	melted
FBgn0015929	CG1616	disc proliferation abnormal		FBgn0002719	CG10120	Malic enzyme
FBgn0033083	CG3189	DNA polymerase interacting tpr containing protein of 47kD		FBgn0051004	CG31004	mesh
FBgn0002183	CG1828	dre4		FBgn0043069	CG31447	Misexpression suppressor of KSR 4
FBgn0024732	CG8357	DNA fragmentation factor-related protein 1		FBgn0032694	CG15162	Misexpression suppressor of ras 3
FBgn0033791	CG3915	Derailed 2		FBgn0038294	CG6803	Myofilin
FBgn0026722	CG8730	drosha		FBgn0260745	CG3359	midline fasciclin
FBgn0033159	CG17800	Down syndrome cell adhesion molecule		FBgn0030731	CG3415	peroxisomal Multifunctional enzyme type 2
FBgn0000500	CG18090	Drosulfakinin		FBgn0264695	CG17927	Myosin heavy chain
FBgn0000996	CG8171	double parked		FBgn0262872	CG43227	milton
FBgn0250837	CG4584	Deoxyuridine triphosphatase		FBgn0036713	CG6456	Myoinhibiting peptide precursor
FBgn0004511	CG9355	dusky		FBgn0026061	CG4123	Multiple inositol polyphosphate phosphatase 1
FBgn0260003	CG34157	Dystrophin		FBgn0002772	CG5596	Myosin alkali light chain 1
FBgn0002592	CG6104	Enhancer of split m2, Bearded family member		FBgn0259209	CG42309	Muscle LIM protein at 60A
FBgn0002609	CG8346	Enhancer of split m3, helix-loop-helix		FBgn0014863	CG1019	Muscle LIM protein at 84B
FBgn0002633	CG8361	Enhancer of split m7, helix-loop-helix		FBgn0259749	CG9535	mummy
FBgn0000591	CG8365	Enhancer of split m8, helix-loop-helix		FBgn0051217	CG31217	modular serine protease
FBgn0002732	CG8337	Enhancer of split malpha, Bearded family member		FBgn0002789	CG4696	Muscle protein 20
FBgn0002733	CG14548	Enhancer of split mbeta, helix-loop-helix		FBgn0015766	CG10596	Msr-110
FBgn0002735	CG8333	Enhancer of split mgamma, helix-loop-helix		FBgn0040305	CG3743	Metal response element-binding Transcription Factor-1
FBgn0002734	CG8328	Enhancer of split mdelta, helix-loop-helix		FBgn0052475	CG32475	methuselah-like 8
FBgn0000617	CG6474	enhancer of yellow 1		FBgn0035131	CG17084	methuselah-like 9
FBgn0020445	CG3327	Early gene at 23		FBgn0038790	CG5097	Metallothionein C
FBgn0035624	CG12756	Eaf6		FBgn0052656	CG32656	Mucin 11A
FBgn0035063	CG3594	Exu-associated protein		FBgn0052580	CG32580	Mucin 14A
FBgn0261954	CG4399	enhanced adult sensory threshold		FBgn0034294	CG5765	Mucin 55B
FBgn0027506	CG6542	Egg-derived tyrosine phosphatase		FBgn0053265	CG33265	Mucin 68E
FBgn0003731	CG10079	Epidermal growth factor receptor		FBgn0011672	CG3671	Malvolio
FBgn0033483	CG12919	eiger		FBgn0040299	CG6976	Myosin 28B1
FBgn0261609	CG9946	eukaryotic translation Initiation Factor 2alpha		FBgn0010246	CG9155	Myosin 61F
FBgn0035823	CG8277	eIF4E-5		FBgn0036801	CG6896	MYPT-75D
FBgn0040368	CG32859	eIF4E-7		FBgn0029762	CG3252	Nutrient Amino Acid Transporter 1
FBgn0034915	CG17611	eIF6		FBgn0034797	CG12781	nahoda
FBgn0004588	CG16931	Ecdysone-induced gene 71Ea		FBgn0015772	CG10637	Numb-associated kinase
FBgn0004591	CG7350	Ecdysone-induced gene 71Ed		FBgn0016684	CG10207	Na[+]-dependent inorganic phosphate cotransporter
FBgn0260400	CG4262	embryonic lethal abnormal vision		FBgn0259111	CG42253	Na[+]-driven anion exchanger 1
FBgn0000577	CG9015	engrailed		FBgn0261673	CG8776	no extended memory
FBgn0263916	CG31911	Equilibrative nucleoside transporter 2		FBgn0029843	CG5905	Neprilysin 1
FBgn0028434	CG10215	Ercc1		FBgn0027570	CG9761	Neprilysin 2
FBgn0000588	CG14941	extra sexcombs		FBgn0015773	CG18657	Netrin-A
FBgn0001981	CG3758	escargot		FBgn0037447	CG2330	Neurochondrin
FBgn0000594	CG17148	Esterase P		FBgn0031865	CG10806	Na[+]/H[+] hydrogen antiporter 1
FBgn0028738	CG18105	Ecdysis triggering hormone		FBgn0036101	CG6449	Ninjurin A
FBgn0005658	CG7018	Ets at 65A		FBgn0002939	CG31783	neither inactivation nor afterpotential D
FBgn0005427	CG3114	erect wing		FBgn0053126	CG33126	Neural Lazarillo
FBgn0038827	CG17269	Fancd2		FBgn0044028	CG13076	Notum
FBgn0033354	CG13745	Fanconi anemia complementation group I homologue		FBgn0261675	CG12092	Niemann-Pick type C-1b
FBgn0000635	CG3665	Fasciclin 2		FBgn0038198	CG3153	Niemann-Pick type C-2b
FBgn0033609	CG13213	-		FBgn0037782	CG12813	Niemann-Pick type C-2d
FBgn0004896	CG3668	forkhead domain 59A		FBgn0039154	CG6164	Niemann-Pick type C-2f
FBgn0011768	CG6598	Formaldehyde dehydrogenase		FBgn0027109	CG10342	neuropeptide F
FBgn0030241	CG11207	fascetto		FBgn0037408	CG1147	neuropeptide F receptor
FBgn0024891	CG2098	ferrochelatase		FBgn0262509	CG43079	neuromusculin
FBgn0030092	CG8971	frataxin homolog		FBgn0050104	CG30104	Ecto-5'-nucleotidase 2
FBgn0003062	CG9888	Fibrillarin		FBgn0085424	CG34395	nubbin
FBgn0000659	CG10002	fork head		FBgn0013718	CG33991	nuclear fallout
FBgn0024754	CG8200	Flotillin-1		FBgn0032433	CG5427	Organic anion transporting polypeptide 33Ea
FBgn0011591	CG10580	fringe		FBgn0032435	CG6417	Organic anion transporting polypeptide 33Eb
FBgn0000719	CG9559	folded gastrulation		FBgn0050277	CG30277	Organic anion transporting polypeptide 58Da
FBgn0030897	CG5744	Frequenin 1		FBgn0034715	CG3382	Organic anion transporting polypeptide 58Db
FBgn0083228	CG5907	Frequenin 2		FBgn0034716	CG3380	Organic anion transporting polypeptide 58Dc
FBgn0004652	CG14307	fruitless		FBgn0002985	CG3851	odd skipped
FBgn0004650	CG11411	female sterile (1) Nasrat		FBgn0259175	CG42280	omega
FBgn0259878	CG33466	Follistatin		FBgn0036019	CG14176	Odorant receptor 67b
FBgn0043010	CG4643	-		FBgn0017561	CG1615	Open rectifier K[+] channel 1
FBgn0029173	CG9233	fu2		FBgn0031717	CG6957	Oscillin
FBgn0030327	CG2448	alpha1,6-fucosyltransferase		FBgn0259834	CG8062	outsiders
FBgn0004509	CG10772	Furin 1		FBgn0053105	CG33105	p24-related-2
FBgn0004598	CG18734	Furin 2		FBgn0046322	CG33338	p38c
FBgn0023441	CG8205	fusilli		FBgn0260934	CG8201	par-1
FBgn0027575	CG6706	metabotropic GABA-B receptor subtype 2		FBgn0041789	CG31794	Paxillin
FBgn0035879	CG7112	GTPase activating protein and centrosome-associated ortholog (H. sapiens)		FBgn0011822	CG13374	pepsinogen-like
FBgn0029667	CG14271	Growth arrest specific protein 8		FBgn0034886	CG5411	Phosphodiesterase 8
FBgn0260779	CG6007	glutamyl-tRNA amidotransferase subunit A		FBgn0260753	CG13758	Pigment-dispersing factor receptor
FBgn0039487	CG6070	genderblind		FBgn0027601	CG9009	pudgy
FBgn0024234	CG5562	glass bottom boat		FBgn0017558	CG8808	Pyruvate dehydrogenase kinase
FBgn0014179	CG12245	glial cells missing		FBgn0004394	CG12287	POU domain protein 2
FBgn0019809	CG3858	gcm2		FBgn0040958	CG31893	Peritrophin-15b
FBgn0032340	CG6181	-		FBgn0033812	CG4663	Peroxin 13
FBgn0023081	CG4012	genghis khan		FBgn0027621	CG3400	6-phosphofructo-2-kinase
FBgn0036850	CG10419	Gemin2		FBgn0031530	CG3254	polypeptide GalNAc transferase 2
FBgn0033081	CG3183	geminin		FBgn0027558	CG4445	polypeptide GalNAc transferase 3
FBgn0263831	CG10670	XPG-like endonuclease		FBgn0035375	CG2103	polypeptide GalNAc transferase 6
FBgn0004618	CG7672	glass		FBgn0036529	CG7297	polypeptide GalNAc transferase 8
FBgn0040323	CG6895	Gram-negative bacteria binding protein 1		FBgn0037906	CG14704	Peptidoglycan recognition protein LB
FBgn0029084	CG6727	gomdanji		FBgn0051015	CG31015	prolyl-4-hydroxylase-alpha PV
FBgn0032416	CG17213	Gustatory receptor 33a		FBgn0039779	CG1546	prolyl-4-hydroxylase-alpha SG2
FBgn0041241	CG30030	Gustatory receptor 47b		FBgn0263234	CG16996	Phaedra 1
FBgn0035167	CG13888	Gustatory receptor 61a		FBgn0011754	CG1830	Phosphorylase kinase gamma
FBgn0045478	CG32257	Gustatory receptor 64b		FBgn0015278	CG11621	Phosphotidylinositol 3 kinase 68D
FBgn0041224	CG33083	Gustatory receptor 97a		FBgn0261015	CG42599	PFTAIRE-interacting factor 1A
FBgn0029830	CG14447	Glutamate receptor binding protein		FBgn0020521	CG3541	piopio
FBgn0032705	CG10346	Grip71		FBgn0030670	CG9245	Phosphatidylinositol synthase
FBgn0026433	CG9201	Grip128		FBgn0000489	CG6117	cAMP-dependent protein kinase 3
FBgn0261278	CG17161	grapes		FBgn0022382	CG15862	cAMP-dependent protein kinase R2
FBgn0010039	CG4381	Glutathione S transferase D3		FBgn0003091	CG6622	Protein C kinase 53E
FBgn0010040	CG11512	Glutathione S transferase D4		FBgn0259680	CG42349	Protein kinase C delta
FBgn0063498	CG17523	Glutathione S transferase E2		FBgn0038603	CG7125	Protein Kinase D
FBgn0034354	CG5224	Glutathione S transferase E11		FBgn0020621	CG2049	Protein kinase related to protein kinase N
FBgn0033381	CG11784	Glutathione S transferase E13		FBgn0033075	CG12110	Phospholipase D
FBgn0035907	CG6662	Glutathione S transferase O1		FBgn0005626	CG10118	pale
FBgn0031117	CG1702	Glutathione S transferase T3		FBgn0032401	CG6792	Promyelocytic leukemia zinc finger ortholog
FBgn0037696	CG9362	Glutathione S transferase Z1		FBgn0031069	CG12703	-
FBgn0260399	CG7719	greatwall		FBgn0035632	CG10575	Bifunctional Phosphopantetheine adenylyltransferase - Dephospho-CoA kinase
FBgn0086695	CG2669	humpty dumpty		FBgn0261285	CG5629	Phosphopantothenoylcysteine synthetase
FBgn0051119	CG31119	Histone deacetylase X		FBgn0020258	CG3478	pickpocket
FBgn0010113	CG15532	headcase		FBgn0034489	CG11209	pickpocket 6
FBgn0033686	CG12367	-		FBgn0065110	CG34042	pickpocket 10
FBgn0011224	CG31000	hephaestus		FBgn0003149	CG5939	Paramyosin
FBgn0030899	CG5927	HES-related		FBgn0029723	CG6986	Proctolin receptor
FBgn0036815	CG6874	HP1-HOAP-interacting protein		FBgn0026189	CG7740	prominin-like
FBgn0051617	CG31617	His1:CG31617		FBgn0040752	CG30483	Prosap
FBgn0051618	CG31618	His2A:CG31618		FBgn0033518	CG11765	Peroxiredoxin 2540-2
FBgn0001197	CG5499	Histone H2A variant		FBgn0003892	CG2411	patched
FBgn0061209	CG17949	His2B:CG17949		FBgn0003159	CG2841	proximal to raf
FBgn0053868	CG33868	His2B:CG33868		FBgn0020912	CG1447	Ptx1
FBgn0051613	CG31613	His3:CG31613		FBgn0003162	CG9441	Punch
FBgn0053818	CG33818	His3:CG33818		FBgn0020385	CG4067	pugilist
FBgn0051611	CG31611	His4:CG31611		FBgn0030964	CG7103	PDGF- and VEGF-related factor 1
FBgn0053869	CG33869	His4:CG33869		FBgn0032006	CG8222	PDGF- and VEGF-receptor related
FBgn0053907	CG33907	His4:CG33907		FBgn0262614	CG43140	polychaetoid
FBgn0004362	CG17950	High mobility group protein D		FBgn0028622	CG13432	quasimodo
FBgn0001206	CG1619	Hybrid male rescue		FBgn0028572	CG14039	quick-to-court
FBgn0015393	CG3949	hoi-polloi		FBgn0005586	CG7576	Rab3
FBgn0264491	CG10293	held out wings		FBgn0023510	CG17766	Rabconnectin-3B
FBgn0035829	CG8044	Heterochromatin protein 4		FBgn0032089	CG9573	Rcd-1 related
FBgn0261456	CG11228	hippo		FBgn0037012	CG4786	Reduction in Cnn dots 2
FBgn0000448	CG33183	Hormone receptor-like in 46		FBgn0003218	CG11111	retinal degeneration B
FBgn0001223	CG4460	Heat shock protein 22		FBgn0036463	CG5392	Reversion-inducing-cysteine-rich protein with kazal motifs
FBgn0001225	CG4183	Heat shock protein 26		FBgn0016715	CG3200	Rhythmically expressed gene 2
FBgn0001226	CG4466	Heat shock protein 27		FBgn0021800	CG3920	Regulator of eph expression
FBgn0011244	CG2830	Heat shock protein 60 related		FBgn0011829	CG14396	Ret oncogene
FBgn0001229	CG4190	Heat shock gene 67Bc		FBgn0087002	CG11064	Retinoid- and fatty acid-binding glycoprotein
FBgn0001230	CG5436	Heat shock protein 68		FBgn0036257	CG6811	Rho GTPase activating protein at 68F
FBgn0013276	CG18743	Heat-shock-protein-70Ab		FBgn0050296	CG30296	-
FBgn0013277	CG31449	Heat-shock-protein-70Ba		FBgn0051719	CG31719	RluA-1
FBgn0051354	CG5834	Hsp70Bbb		FBgn0020620	CG8085	Related to the N terminus of tre oncogene
FBgn0013279	CG6489	Heat-shock-protein-70Bc		FBgn0053113	CG33113	Rtnl1
FBgn0026417	CG2525	Hus1-like		FBgn0003301	CG9533	rutabaga
FBgn0037657	CG11990	hyrax		FBgn0003308	CG7642	rosy
FBgn0024227	CG6620	IplI-aurora-like kinase		FBgn0011286	CG10844	Ryanodine receptor 44F
FBgn0029079	CG4924	icln		FBgn0033785	CG13320	Sans ortholog
FBgn0041147	CG10850	imaginal discs arrested		FBgn0025697	CG12789	scavenger receptor acting in neural tissue and majority of rhodopsin is absent
FBgn0263397	CG8585	I[[h]] channel		FBgn0002306	CG2507	stranded at second
FBgn0031872	CG9211	interference hedgehog		FBgn0032013	CG7851	Sarcoglycan alpha
FBgn0262735	CG1691	IGF-II mRNA-binding protein		FBgn0020907	CG14904	Sarcoplasmic calcium-binding protein 2
FBgn0001254	CG1934	Ecdysone-inducible gene E2		FBgn0261873	CG32717	stardust
FBgn0001256	CG10717	Ecdysone-inducible gene L1		FBgn0040336	CG9904	Seipin
FBgn0004784	CG6518	inactivation no afterpotential C		FBgn0263260	CG12918	seele
FBgn0260991	CG12165	Inner centromere protein		FBgn0019928	CG4812	Ser8
FBgn0086613	CG31212	Ino80		FBgn0034897	CG11299	Sestrin
FBgn0025885	CG11143	Inos		FBgn0003380	CG12348	Shaker
FBgn0026679	CG12113	Integrator 4		FBgn0005564	CG9262	Shaker cognate l
FBgn0036570	CG5222	Integrator 9		FBgn0003386	CG2822	Shaker cognate w
FBgn0086359	CG3953	Invadolysin		FBgn0010620	CG10939	SRY interacting protein 1
FBgn0265274	CG1448	Innexin 3		FBgn0030300	CG1747	Sphingosine kinase 1
FBgn0050295	CG30295	Ipk1		FBgn0035968	CG4484	Slc45 ortholog 1
FBgn0033651	CG12444	Ionotropic receptor 48c		FBgn0003423	CG1417	sluggish A
FBgn0050468	CG30468	Ionotropic receptor 52c		FBgn0037203	CG11128	slimfast
FBgn0034456	CG15121	Ionotropic receptor 56b		FBgn0086906	CG1915	sallimus
FBgn0034457	CG15122	Ionotropic receptor 56c		FBgn0038257	CG7390	Senescence marker protein-30
FBgn0036250	CG17152	Ionotropic receptor 68b		FBgn0039873	CG2191	Sodium-dependent multivitamin transporter
FBgn0259682	CG42351	Jabba		FBgn0260004	CG7000	Sensory neuron membrane protein 1
FBgn0001280	CG7933	janus A		FBgn0033631	CG9027	Superoxide dismutase 3
FBgn0001281	CG7931	janus B		FBgn0024289	CG1982	Sorbitol dehydrogenase 1
FBgn0027654	CG2239	jdp		FBgn0030774	CG9675	spheroide
FBgn0028426	CG3298	Juvenile hormone-inducible protein 1		FBgn0003475	CG10076	spire
FBgn0028425	CG12317	JhI-21		FBgn0028990	CG11331	Serpin 27A
FBgn0039350	CG17383	jing interacting gene regulatory 1		FBgn0033113	CG9455	Serpin 42Dc
FBgn0051363	CG31363	Jupiter		FBgn0024293	CG1865	Serpin 43Ab
FBgn0001296	CG12286	karmoisin		FBgn0262057	CG6680	Serpin 77Ba
FBgn0028952	CG31672	Kinetochore and EB1 associated basic protein		FBgn0003495	CG6134	spatzle
FBgn0031016	CG12199	kekkon5		FBgn0259678	CG42347	spaghetti-squash activator
FBgn0011236	CG5575	ken and barbie		FBgn0031547	CG3212	Scavenger receptor class C, type IV
FBgn0086130	CG3561	KH1		FBgn0025702	CG11489	serine-arginine protein kinase at 79D
FBgn0015721	CG9398	king tubby		FBgn0036945	CG6981	Snakeskin
FBgn0011606	CG8590	Kinesin-like protein at 3A		FBgn0003515	CG4314	scarlet
FBgn0034827	CG12192	Kinesin-like protein at 59D		FBgn0051641	CG31641	stathmin
FBgn0004378	CG9191	Kinesin-like protein at 61F		FBgn0036790	CG7285	allatostatin C receptor 1
FBgn0004379	CG10923	Kinesin-like protein at 67A		FBgn0261041	CG12295	straightjacket
FBgn0013469	CG12296	klumpfuss		FBgn0086708	CG32130	starvin
FBgn0027259	CG1558	kinetochore Mis12-Ndc80 network component 1		FBgn0003557	CG4244	Suppressor of deltex
FBgn0034098	CG15707	krimper		FBgn0033782	CG3850	sugarbabe
FBgn0004167	CG12008	karst		FBgn0040271	CG6725	Sulfated
FBgn0001324	CG8491	kohtalo		FBgn0028562	CG17975	sugar transporter 2
FBgn0038476	CG5175	kugelkern		FBgn0004648	CG4122	silver
FBgn0259984	CG7147	kuzbanian		FBgn0034262	CG14485	swi2
FBgn0001341	CG6189	lethal (1) 1Bi		FBgn0024187	CG8110	sunday driver
FBgn0001612	CG10988	lethal (1) discs degenerate 4		FBgn0004575	CG3985	Synapsin
FBgn0027334	CG11738	lethal (1) G0004		FBgn0034135	CG4905	Syntrophin-like 2
FBgn0027330	CG1994	lethal (1) G0020		FBgn0004242	CG3139	Synaptotagmin 1
FBgn0026702	CG32763	lethal (1) G0045		FBgn0261089	CG5559	Synaptotagmin alpha
FBgn0027296	CG3073	lethal (1) G0144		FBgn0086367	CG12120	tan
FBgn0259982	CG15266	lethal (2) 35Cc		FBgn0086358	CG7417	TAK1-associated binding protein 2
FBgn0002021	CG10655	lethal (2) 37Bb		FBgn0046689	CG31421	Tak1-like 1
FBgn0086447	CG10685	lethal (2) 37Cg		FBgn0031842	CG11098	Transport and Golgi organization 1
FBgn0010607	CG8886	lethal (2) 05714		FBgn0051057	CG31057	tau
FBgn0016970	CG13951	lethal (2) k10201		FBgn0026619	CG8766	Tafazzin
FBgn0021856	CG8674	lethal (2) k14505		FBgn0259977	CG30445	Tyrosine decarboxylase 1
FBgn0011297	CG4084	lethal (2) neighbor of tid		FBgn0041181	CG7068	Thioester-containing protein 3
FBgn0263599	CG5931	lethal (3) 72Ab		FBgn0031975	CG7356	Transglutaminase
FBgn0265276	CG6930	lethal (3) neo38		FBgn0030984	CG7440	twiggy
FBgn0035617	CG5146	lethal (3) persistent salivary gland 2		FBgn0014395	CG14620	touch insensitive larva B
FBgn0002525	CG6944	Lamin		FBgn0037307	CG14666	Tim17a2
FBgn0002526	CG10236	Laminin A		FBgn0037976	CG14734	Tachykinin
FBgn0261800	CG7123	LanB1		FBgn0262473	CG5490	Toll
FBgn0002528	CG3322	Laminin B2		FBgn0003721	CG4898	Tropomyosin 1
FBgn0033984	CG10255	Lap1		FBgn0004117	CG4843	Tropomyosin 2
FBgn0005654	CG4088	latheo		FBgn0265356	CG15105	thin
FBgn0002533	CG8697	Larval cuticle protein 2		FBgn0039298	CG11853	takeout
FBgn0025578	CG16914	Larval cuticle protein 9		FBgn0261575	CG11909	target of brain insulin
FBgn0020638	CG10530	Lcp65Ag1		FBgn0015600	CG9660	toucan
FBgn0020637	CG10534	Lcp65Ag2		FBgn0036978	CG5528	Toll-9
FBgn0002542	CG2684	lodestar		FBgn0031692	CG6514	Troponin C at 25D
FBgn0002543	CG5481	leak		FBgn0010423	CG9073	Troponin C at 47D
FBgn0039354	CG31096	Lgr3		FBgn0027560	CG4104	Trehalose-6-phosphate synthase 1
FBgn0034217	CG18468	Lethal hybrid rescue		FBgn0030748	CG4394	TNF-receptor-associated factor-like
FBgn0020279	CG8715	lingerer		FBgn0028978	CG5408	tribbles
FBgn0041588	CG31426	ligatin		FBgn0050035	CG30035	Trehalose transporter 1-1
FBgn0035626	CG17334	lin-28		FBgn0033644	CG8234	Trehalose transporter 1-2
FBgn0262636	CG2052	-		FBgn0011584	CG4758	Translocation protein 1
FBgn0033855	CG13333	link		FBgn0005614	CG18345	trp-like
FBgn0033593	CG9080	Listericin		FBgn0262516	CG8743	transient receptor potential mucolipin
FBgn0019686	CG10895	loki		FBgn0003866	CG1374	teashirt
FBgn0005630	CG12052	longitudinals lacking		FBgn0003867	CG6705	torso-like
FBgn0034660	CG4402	lysyl oxidase-like 2		FBgn0024361	CG11415	Tetraspanin 2A
FBgn0263667	CG5591	Lost PHDs of trr		FBgn0032075	CG9496	Tetraspanin 29Fb
FBgn0032633	CG6860	Leucine-rich-repeats and calponin homology domain protein		FBgn0042086	CG18816	Tetraspanin 42Eb
FBgn0034834	CG3162	Large Subunit 2		FBgn0033124	CG12847	Tetraspanin 42Ec
FBgn0261068	CG13277	-		FBgn0033128	CG12142	Tetraspanin 42Eg
FBgn0033554	CG12938	Lsm10		FBgn0033130	CG12843	Tetraspanin 42Ei
FBgn0033450	CG12924	Lsm11		FBgn0033133	CG12841	Tetraspanin 42Ek
FBgn0002562	CG2559	Larval serum protein 1 alpha		FBgn0033138	CG12832	Tetraspanin 42Eq
FBgn0040765	CG33473	luna		FBgn0033139	CG12837	Tetraspanin 42Er
FBgn0002577	CG9369	miniature		FBgn0035936	CG4999	Tetraspanin 66E
FBgn0035640	CG17498	mad2		FBgn0003896	CG10619	tailup
FBgn0016034	CG11254	maelstrom		FBgn0033658	CG8986	TwdlBeta
FBgn0037481	CG10059	MAGE		FBgn0263118	CG5441	taxi
FBgn0034590	CG30388	Magi		FBgn0017456	CG12799	Ubiquitin conjugating enzyme 84D
FBgn0002736	CG9401	mago nashi		FBgn0026314	CG6649	UDP-glycosyltransferase 35b
FBgn0034641	CG10080	mahjong		FBgn0040262	CG13270	Ugt36Ba
FBgn0002643	CG8118	mastermind		FBgn0040260	CG17932	Ugt36Bc
FBgn0010342	CG1825	Microtubule-associated protein 60		FBgn0026756	CG11012	UDP-glycosyltransferase 37a1
FBgn0002645	CG1483	Microtubule-associated protein 205		FBgn0026755	CG9481	UDP-glycosyltransferase 37b1
FBgn0033845	CG17064	mars		FBgn0040257	CG4739	Ugt86Dc
FBgn0261286	CG12785	Maternal transcript 89Ba		FBgn0086691	CG15261	UK114
FBgn0027950	CG8208	MBD-like		FBgn0053519	CG33519	Unc-89
FBgn0265487	CG33197	-		FBgn0260463	CG31332	-
FBgn0086912	CG11604	mushroom body miniature		FBgn0004169	CG7107	upheld
FBgn0025743	CG18582	mushroom bodies tiny		FBgn0003961	CG7171	Urate oxidase
FBgn0014861	CG7538	Minichromosome maintenance 2		FBgn0030262	CG2081	Vago
FBgn0024332	CG4206	Minichromosome maintenance 3		FBgn0040069	CG32754	vanin-like
FBgn0017577	CG4082	Minichromosome maintenance 5		FBgn0035103	CG7047	Vitamin D[[3]] up-regulated protein 1
FBgn0025815	CG4039	Minichromosome maintenance 6		FBgn0034225	CG4827	veil
FBgn0020633	CG4978	Minichromosome maintenance 7		FBgn0265262	CG12403	Vacuolar H[+] ATPase 68kD subunit 1
FBgn0264800	CG7586	Macroglobulin complement-related		FBgn0032373	CG12602	Vacuolar H[+] ATPase 100kD subunit 5
FBgn0034389	CG15078	Multiple C2 domain and transmembrane region protein		FBgn0039058	CG4624	Vacuolar H[+] ATPase AC39 subunit 2
FBgn0024330	CG9473	Mediator complex subunit 6		FBgn0043841	CG31764	virus-induced RNA 1
FBgn0036811	CG6884	Mediator complex subunit 11		FBgn0261049	CG8228	Vacuolar protein sorting 45
FBgn0027592	CG4184	Mediator complex subunit 15		FBgn0024273	CG1520	WASp
FBgn0034707	CG5465	Mediator complex subunit 16		FBgn0004009	CG4889	wingless
FBgn0038578	CG7957	Mediator complex subunit 17		FBgn0030941	CG6531	wengen
FBgn0026873	CG14802	Mediator complex subunit 18		FBgn0037750	CG12946	-
FBgn0035149	CG17183	Mediator complex subunit 30		FBgn0261862	CG12891	withered
FBgn0037262	CG1057	Mediator complex subunit 31		FBgn0024179	CG10776	wishful thinking
FBgn0260986	CG14781	meiotic 38		FBgn0036896	CG8789	wallenda
FBgn0004367	CG4252	meiotic 41		FBgn0038134	CG8458	wnt inhibitor of Dorsal
FBgn0002715	CG5303	meiotic from via Salaria 332		FBgn0016078	CG8804	wunen
FBgn0035357	CG1244	-		FBgn0004028	CG7178	wings up A
FBgn0039559	CG4976	Mes-4		FBgn0039896	CG1629	yellow-h
FBgn0037207	CG11100	Mesoderm-expressed 2		FBgn0026749	CG1989	Yippee
FBgn0034726	CG11301	Mesoderm-expressed 4		FBgn0004045	CG2985	Yolk protein 1
FBgn0039650	CG11900	Metazoan SpoT homolog-1		FBgn0004047	CG11129	Yolk protein 3
FBgn0004456	CG1771	multiple edematous wings		FBgn0083919	CG30084	Z band alternatively spliced PDZ-motif protein 52
FBgn0034521	CG13431	UDP-GlcNAc:a-3-D-mannoside-beta-1,2-N-acetylglucosaminyltransferase I		FBgn0035917	CG6416	Z band alternatively spliced PDZ-motif protein 66
FBgn0039738	CG7921	Mgat2		FBgn0033096	CG9428	Zinc/iron regulated transporter-related protein 1
FBgn0035473	CG14981	maggie		FBgn0038412	CG6898	Zinc/iron regulated transporter-related protein 3
FBgn0264694	CG6719	merry-go-round		FBgn0028516	CG3994	-
FBgn0034430	CG15119	Myb-interacting protein 40		FBgn0015570	CG2505	alpha-Esterase-2
FBgn0029002	CG18321	miple2		FBgn0015571	CG1257	alpha-Esterase-3
FBgn0021776	CG12249	miranda		FBgn0015572	CG1082	alpha-Esterase-4
FBgn0033549	CG12936	-		FBgn0261393	CG1089	alpha-Esterase-5
FBgn0002781	CG32491	modifier of mdg4		FBgn0015575	CG1112	alpha-Esterase-7
FBgn0014340	CG3025	males absent on the first		FBgn0015576	CG1121	alpha-Esterase-8
FBgn0002783	CG18740	moira		FBgn0011554	CG12386	etaTrypsin
FBgn0259985	CG8889	Metallophosphoesterase		FBgn0015001	CG7754	iotaTrypsin
FBgn0020270	CG16928	meiotic recombination 11		FBgn0043470	CG12350	lambdaTry
FBgn0027378	CG6363	MRG15
FBgn0261109	CG7764	marionette
FBgn0037566	CG7494	mitochondrial ribosomal protein L1
FBgn0036135	CG7636	mitochondrial ribosomal protein L2
FBgn0030686	CG8288	mitochondrial ribosomal protein L3
FBgn0011787	CG5012	mitochondrial ribosomal protein L12
FBgn0040389	CG14048	mitochondrial ribosomal protein L14
FBgn0036990	CG5219	mitochondrial ribosomal protein L15
FBgn0023519	CG3109	mitochondrial ribosomal protein L16
FBgn0035122	CG13880	mitochondrial ribosomal protein L17
FBgn0037608	CG8039	mitochondrial ribosomal protein L19
FBgn0036853	CG9730	mitochondrial ribosomal protein L21
FBgn0030786	CG4742	mitochondrial ribosomal protein L22
FBgn0035335	CG1320	mitochondrial ribosomal protein L23
FBgn0039835	CG12220	mitochondrial ribosomal protein L32
FBgn0042112	CG18767	mitochondrial ribosomal protein L36
FBgn0036462	CG17166	mitochondrial ribosomal protein L39
FBgn0037330	CG2109	mitochondrial ribosomal protein L44
FBgn0035272	CG13922	mitochondrial ribosomal protein L46
FBgn0030433	CG4647	mitochondrial ribosomal protein L49
FBgn0028648	CG8612	mitochondrial ribosomal protein L50
FBgn0032053	CG13098	mitochondrial ribosomal protein L51
FBgn0050481	CG30481	mitochondrial ribosomal protein L53
FBgn0031639	CG2937	mitochondrial ribosomal protein S2
FBgn0035534	CG15016	mitochondrial ribosomal protein S6
FBgn0038474	CG5184	mitochondrial ribosomal protein S11
FBgn0033907	CG8338	mitochondrial ribosomal protein S16
FBgn0032849	CG10757	mitochondrial ribosomal protein S18B
FBgn0039765	CG9688	mitochondrial ribosomal protein S18C
FBgn0039555	CG12261	mitochondrial ribosomal protein S22
FBgn0260407	CG31842	mitochondrial Ribosomal protein S23
FBgn0030572	CG14413	mitochondrial ribosomal protein S25
FBgn0036774	CG7354	mitochondrial ribosomal protein S26
FBgn0034361	CG5497	mitochondrial ribosomal protein S28
FBgn0034727	CG3633	mitochondrial ribosomal protein S29
FBgn0030692	CG8470	mitochondrial ribosomal protein S30
FBgn0035374	CG2101	mitochondrial ribosomal protein S35
FBgn0027949	CG10364	msb1l
FBgn0035210	CG2213	mitotic spindle density 5
FBgn0036486	CG7003	Msh6
FBgn0011666	CG5099	musashi
FBgn0004173	CG17934	Male-specific RNA 84Db
FBgn0004175	CG17935	Male-specific RNA 84Dd
FBgn0020399	CG6864	Mst89B
FBgn0028707	CG10692	Methyltransferase 2
FBgn0032154	CG5924	mitochondrial DNA helicase
FBgn0034219	CG6536	methuselah-like 4
FBgn0037960	CG6965	methuselah-like 5
FBgn0035847	CG7476	methuselah-like 7
FBgn0039532	CG5588	Mig-2-like
FBgn0036916	CG8025	Mtr3
FBgn0261938	CG4644	mitochondrial RNA polymerase
FBgn0010438	CG4337	mitochondrial single stranded DNA-binding protein
FBgn0037778	CG3910	mitochondrial transcription factor B2
FBgn0002872	CG1960	mutator 2
FBgn0260750	CG31873	Multi-substrate lipid kinase
FBgn0025390	CG14796	Mucin related 2B
FBgn0040347	CG3026	mus81
FBgn0002878	CG11156	mutagen-sensitive 101
FBgn0002891	CG1925	mutagen-sensitive 205
FBgn0005655	CG9193	mutagen-sensitive 209
FBgn0002909	CG8601	mutagen-sensitive 312
FBgn0085444	CG34415	muscle wasted
FBgn0036039	CG18177	N(alpha)-acetyltransferase 60
FBgn0028875	CG32975	nicotinic Acetylcholine Receptor alpha 34E
FBgn0004118	CG6798	nicotinic Acetylcholine Receptor beta 96A
FBgn0031020	CG12202	Nat1
FBgn0002924	CG7831	non-claret disjunctional
FBgn0039125	CG5857	Ndc1 ortholog (S. cerevisiae)
FBgn0030500	CG9938	Ndc80
FBgn0017430	CG5994	Negative elongation factor E
FBgn0024542	CG8614	Neosin
FBgn0032848	CG10722	nessun dorma
FBgn0035993	CG3891	Nuclear factor Y-box A
FBgn0002933	CG10781	new glue 1
FBgn0010294	CG14266	new glue 2
FBgn0036822	CG11637	Ninjurin B
FBgn0026402	CG8980	Nuclear inhibitor of Protein phosphatase 1
FBgn0024321	CG8524	NK7.1
FBgn0016685	CG7917	Nucleoplasmin
FBgn0028997	CG8362	nmdyn-D7
FBgn0034523	CG13434	Nnf1a
FBgn0051658	CG31658	Nnf1b
FBgn0002948	CG1763	no distributive disjunction
FBgn0026196	CG10206	nop5
FBgn0038964	CG13849	Nop56
FBgn0259937	CG3333	Nucleolar protein at 60B
FBgn0037137	CG7421	Nopp140
FBgn0265011	CG34350	Notopleural
FBgn0031381	CG7291	Niemann-Pick type C-2a
FBgn0040813	CG11051	Neuropeptide-like precursor 2
FBgn0264975	CG1634	Neuroglian
FBgn0020391	CG4007	Neurospecific receptor kinase
FBgn0015777	CG9261	nervana 2
FBgn0013997	CG6827	Neurexin IV
FBgn0026079	CG6133	NOP2-Sun domain family, member 2 ortholog
FBgn0261526	CG42576	Neurotrophin 1
FBgn0031934	CG7075	Neurotransmitter transporter-like
FBgn0031886	CG8902	Nuf2
FBgn0039301	CG11875	Nucleoporin 37kD
FBgn0033737	CG8831	Nucleoporin 54kD
FBgn0034118	CG6251	Nucleoporin 62kD
FBgn0034310	CG5733	Nucleoporin 75kD
FBgn0027537	CG11092	Nucleoporin 93kD-1
FBgn0038274	CG7262	Nucleoporin 93kD-2
FBgn0039120	CG10198	Nucleoporin 98-96kD
FBgn0027868	CG6743	Nucleoporin 107kD
FBgn0039004	CG6958	Nucleoporin 133kD
FBgn0262647	CG4738	Nucleoporin 160kD
FBgn0031078	CG11943	Nucleoporin 205kD
FBgn0010660	CG3820	Nucleoporin 214kD
FBgn0036640	CG4118	nuclear RNA export factor 2
FBgn0033901	CG12366	O-fucosyltransferase 1
FBgn0027791	CG14789	O-fucosyltransferase 2
FBgn0032123	CG3811	Organic anion transporting polypeptide 30B
FBgn0033268	CG2297	Odorant-binding protein 44a
FBgn0033508	CG12905	Odorant-binding protein 46a
FBgn0050052	CG30052	Odorant-binding protein 49a
FBgn0050072	CG30072	Odorant-binding protein 50c
FBgn0034468	CG11797	Odorant-binding protein 56a
FBgn0046879	CG30128	Odorant-binding protein 56c
FBgn0011281	CG11421	Odorant-binding protein 83a
FBgn0011282	CG1176	Odorant-binding protein 84a
FBgn0015522	CG14489	olf186-M
FBgn0023523	CG3206	Odorant receptor 2a
FBgn0026397	CG4231	Odorant receptor 22b
FBgn0026396	CG15377	Odorant receptor 22c
FBgn0026389	CG1854	Odorant receptor 43a
FBgn0033422	CG12931	Odorant receptor 45b
FBgn0026388	CG33478	Odorant receptor 46a
FBgn0026384	CG9820	Odorant receptor 59a
FBgn0036474	CG17871	Odorant receptor 71a
FBgn0037594	CG11742	Odorant receptor 85d
FBgn0038798	CG17916	Odorant receptor 92a
FBgn0022772	CG10667	Origin recognition complex subunit 1
FBgn0015270	CG3041	Origin recognition complex subunit 2
FBgn0023181	CG2917	Origin recognition complex subunit 4
FBgn0015271	CG7833	Origin recognition complex subunit 5
FBgn0023180	CG1584	Origin recognition complex subunit 6
FBgn0086365	CG13610	Organic cation transporter 2
FBgn0037412	CG10303	Osiris 4
FBgn0038133	CG8644	Osiris 22
FBgn0003022	CG5581	Otefin
FBgn0033179	CG11139	p47
FBgn0025809	CG8962	Platelet-activating factor acetylhydrolase alpha
FBgn0060296	CG15860	painless
FBgn0039861	CG1800	partner of drosha
FBgn0263197	CG33130	Patronin
FBgn0029137	CG6618	Patsas
FBgn0011692	CG1258	pavarotti
FBgn0038371	CG9597	PSEA-binding protein 45kD
FBgn0260398	CG42515	PSEA-binding protein 49kD
FBgn0037540	CG2702	PSEA-binding protein 95kD
FBgn0036184	CG7351	PCI domain-containing protein 2
FBgn0013720	CG14779	pickel
FBgn0003044	CG5109	Polycomblike
FBgn0086768	CG2152	Protein-L-isoaspartate (D-aspartate) O-methyltransferase
FBgn0030520	CG10990	Programmed cell death 4 ortholog
FBgn0265624	CG9491	PDZ domain-containing guanine nucleotide exchange factor
FBgn0086895	CG8241	peanuts
FBgn0011823	CG4799	Pendulin
FBgn0035405	CG15812	piefke
FBgn0001970	CG7480	Polypeptide N-acetylgalactosaminyltransferase 35A
FBgn0035976	CG4432	Peptidoglycan recognition protein LC
FBgn0043577	CG9697	PGRP-SB2
FBgn0004860	CG3895	polyhomeotic distal
FBgn0004861	CG18412	polyhomeotic proximal
FBgn0039783	CG9720	prolyl-4-hydroxylase-alpha NE2
FBgn0031091	CG9576	PHD finger protein 7 ortholog
FBgn0016054	CG2488	(6-4)-photolyase
FBgn0032447	CG6167	PICK1
FBgn0005683	CG5354	pineapple eye
FBgn0003087	CG5052	pimples
FBgn0003089	CG9614	pipe
FBgn0034878	CG3941	pita
FBgn0040079	CG4132	pkaap
FBgn0000442	CG3324	cGMP-dependent protein kinase 21D
FBgn0036147	CG6199	procollagen lysyl hydroxylase
FBgn0011660	CG8169	Pms2
FBgn0036354	CG10191	Proteome of centrioles 1
FBgn0011230	CG14472	purity of essence
FBgn0035644	CG10489	Pole2
FBgn0003124	CG12306	polo
FBgn0025739	CG3346	partner of numb
FBgn0040078	CG4003	pontin
FBgn0010770	CG5786	peter pan
FBgn0065108	CG34059	pickpocket 16
FBgn0027945	CG7758	pumpless
FBgn0028573	CG5700	pericardin
FBgn0034842	CG9868	Proteasome beta5 subunit-related 1
FBgn0051742	CG31742	Proteasome beta5 subunit-related 2
FBgn0033688	CG8877	pre-mRNA processing factor 8
FBgn0038519	CG5826	Peroxiredoxin 3
FBgn0031479	CG3083	Peroxiredoxin 6005
FBgn0030196	CG2222	Psf3
FBgn0243511	CG4845	phagocyte signaling impaired
FBgn0052133	CG32133	-
FBgn0016641	CG9856	Protein tyrosine phosphatase-ERK/Enhancer of Ras1
FBgn0014007	CG10975	Protein tyrosine phosphatase 69D
FBgn0016698	CG3289	Phosphotyrosyl phosphatase activator
FBgn0262867	CG11212	Patched-related
FBgn0031888	CG13780	PDGF- and VEGF-related factor 2
FBgn0053207	CG33207	pxb
FBgn0037513	CG3027	pyd3
FBgn0067052	CG32678	Rab at 9D
FBgn0030221	CG9807	Rab at 9Db
FBgn0052673	CG32673	Rab at 9E
FBgn0052671	CG32671	Rab at 9Fa
FBgn0015372	CG3870	RabX1
FBgn0026778	CG3240	Radiation insensitive 1
FBgn0034646	CG9862	Rae1
FBgn0036624	CG4877	RING-associated factor 2
FBgn0037894	CG5252	Ranbp9
FBgn0031051	CG12234	Ranbp21
FBgn0003346	CG9999	Ran GTPase activating protein
FBgn0003204	CG1799	raspberry
FBgn0003206	CG1167	Ras oncogene at 64B
FBgn0004390	CG6721	Ras GTPase activating protein 1
FBgn0015799	CG7413	Retinoblastoma-family protein
FBgn0038390	CG5083	Retinoblastoma-family protein 2
FBgn0017551	CG10800	Regulator of cyclin A1
FBgn0002638	CG10480	Regulator of chromosome condensation 1 ortholog (H. sapiens)
FBgn0031047	CG14213	Required for cell differentiation 1 ortholog
FBgn0032034	CG17295	Reduction in Cnn dots 4
FBgn0263832	CG1135	Reduction in Cnn dots 5
FBgn0040290	CG7487	RecQ4
FBgn0029133	CG1591	REG
FBgn0040075	CG9750	reptin
FBgn0034157	CG15920	resilin
FBgn0031814	CG9528	real-time
FBgn0032244	CG5313	Replication factor C subunit 3
FBgn0260985	CG14999	Replication factor C subunit 4
FBgn0029778	CG3208	Rho GTPase activating protein at 5A
FBgn0038853	CG3421	Rho GTPase activating protein at 93B
FBgn0035761	CG8606	Rho guanine nucleotide exchange factor 4
FBgn0003254	CG7230	ribbon
FBgn0050085	CG30085	Rap1 interacting factor 1 homolog
FBgn0020620	CG8085	Related to the N terminus of tre oncogene
FBgn0037707	CG16788	RNA-binding protein S1
FBgn0011703	CG5371	Ribonucleoside diphosphate reductase large subunit
FBgn0011704	CG8975	Ribonucleoside diphosphate reductase small subunit
FBgn0003267	CG6348	rough
FBgn0040291	CG16988	Roc1b
FBgn0003268	CG1569	rough deal
FBgn0010407	CG4926	Ror
FBgn0033998	CG8092	relative of woc
FBgn0032906	CG9273	Replication protein A2
FBgn0033571	CG11979	Rpb5
FBgn0037121	CG11246	Rpb8
FBgn0032634	CG6840	Rpb11
FBgn0015805	CG7471	Rpd3
FBgn0019938	CG10122	RNA polymerase I subunit
FBgn0038903	CG13418	RpI12
FBgn0004855	CG3284	RNA polymerase II 15kD subunit
FBgn0026373	CG7885	RNA polymerase II 33kD subunit
FBgn0020910	CG4863	Ribosomal protein L3
FBgn0039857	CG11522	Ribosomal protein L6
FBgn0032404	CG5317	Ribosomal protein L7-like
FBgn0038281	CG3843	Ribosomal protein L10Aa
FBgn0032518	CG9282	Ribosomal protein L24
FBgn0035422	CG12740	Ribosomal protein L28
FBgn0002626	CG7939	Ribosomal protein L32
FBgn0039406	CG6090	Ribosomal protein L34a
FBgn0037686	CG9354	Ribosomal protein L34b
FBgn0002593	CG4087	Ribosomal protein LP1
FBgn0066304	CG33931	Rpp20
FBgn0022246	CG11606	RNaseP protein p30
FBgn0033699	CG8857	Ribosomal protein S11
FBgn0030136	CG2998	Ribosomal protein S28b
FBgn0004584	CG3178	Recombination repair protein 1
FBgn0260648	CG31938	-
FBgn0034065	CG8395	Rrp42
FBgn0030789	CG9606	Rrp45
FBgn0086253	CG31152	rumi
FBgn0035915	CG6372	Sperm-Leucylaminopeptidase 1
FBgn0033656	CG8988	site-2 protease
FBgn0039229	CG6995	Scaffold attachment factor B
FBgn0037672	CG12952	salivary gland-expressed bHLH
FBgn0000287	CG4881	spalt-related
FBgn0005278	CG2674	S-adenosylmethionine Synthetase
FBgn0262714	CG11006	Sin3A-associated protein 130
FBgn0011020	CG10061	Sas-4
FBgn0039731	CG15524	spindle assembly abnormal 6
FBgn0029755	CG4202	Sas10
FBgn0035471	CG10849	Sc2
FBgn0003330	CG5595	Sex combs extra
FBgn0013732	CG3273	scrambled
FBgn0037888	CG17210	SCP-containing protein B
FBgn0261385	CG2092	scraps
FBgn0052056	CG32056	scramblase 1
FBgn0035390	CG1893	scramblase 2
FBgn0021765	CG7113	scully
FBgn0052823	CG32823	Sperm-specific dynein intermediate chain 3
FBgn0086348	CG6781	sepia
FBgn0003353	CG3182	seizure
FBgn0261270	CG8553	Selenide,water dikinase
FBgn0011259	CG18405	Sema-1a
FBgn0011260	CG4700	Sema-2a
FBgn0250876	CG5661	Semaphorin-5c
FBgn0011710	CG1403	Septin 1
FBgn0014029	CG4173	Septin 2
FBgn0026361	CG2916	Septin 5
FBgn0014879	CG4299	Set
FBgn0003390	CG3135	shifted
FBgn0003391	CG3722	shotgun
FBgn0004391	CG9198	shattered
FBgn0003401	CG4735	shutdown
FBgn0028402	CG10582	Sex-lethal interactor
FBgn0024191	CG7238	septin interacting protein 1
FBgn0031878	CG9188	septin interacting protein 2
FBgn0032487	CG15481	Ski6
FBgn0026175	CG11941	skpC
FBgn0041186	CG11886	Stem-loop binding protein
FBgn0037810	CG12819	slender lobes
FBgn0033657	CG8271	Silnoon
FBgn0261933	CG10753	Small ribonucleoprotein particle protein SmD1
FBgn0261790	CG18591	Small ribonucleoprotein particle protein SmE
FBgn0000426	CG16792	Small ribonucleoprotein particle protein SmF
FBgn0261791	CG9742	Small ribonucleoprotein particle protein SmG
FBgn0264922	CG4494	smt3
FBgn0038666	CG5451	SMU1 ortholog
FBgn0003449	CG4528	sans fille
FBgn0003450	CG7996	snake
FBgn0037338	CG10018	Snm1
FBgn0036411	CG7345	Sox21a
FBgn0024288	CG15552	Sox100B
FBgn0037515	CG3066	Serine protease 7
FBgn0015544	CG13570	spaghetti
FBgn0050365	CG30365	spacewatch
FBgn0087021	CG7242	Spc25
FBgn0037025	CG11451	Spc105-related
FBgn0027500	CG17286	spindle defective 2
FBgn0260440	CG31020	sanpodo
FBgn0037723	CG8327	Spermidine Synthase
FBgn0015546	CG4215	spellchecker1
FBgn0003482	CG31069	spindle D
FBgn0033574	CG7722	Serpin 47C
FBgn0037772	CG12807	Serpin 85F
FBgn0039381	CG17370	Signal peptide peptidase-like
FBgn0015818	CG3780	Spliceosomal protein on the X
FBgn0010768	CG5557	squeeze
FBgn0014033	CG4099	Scavenger receptor class C, type I
FBgn0020377	CG8856	Scavenger receptor class C, type II
FBgn0020376	CG31962	Scavenger receptor class C, type III
FBgn0262112	CG12068	shroud
FBgn0003510	CG17957	Serendipity alpha
FBgn0015299	CG8396	Single stranded-binding protein c31A
FBgn0029157	CG6238	slingshot
FBgn0015300	CG13591	Suppressor of Stellate-like
FBgn0037202	CG11115	Ssl1
FBgn0010278	CG4817	Structure specific recognition protein
FBgn0003525	CG1395	string
FBgn0002466	CG10522	sticky
FBgn0014388	CG1921	sprouty
FBgn0005355	CG6054	Suppressor of fused
FBgn0004837	CG3497	Suppressor of Hairless
FBgn0003612	CG8068	Suppressor of variegation 2-10
FBgn0026427	CG12864	Su(var)2-HP2
FBgn0003598	CG8599	Suppressor of variegation 3-7
FBgn0003638	CG3019	suppressor of white-apricot
FBgn0020887	CG8013	Su(z)12
FBgn0003545	CG12298	subito
FBgn0038746	CG4510	Surfeit 6
FBgn0025355	CG7869	Suppressor of Under-Replication
FBgn0050366	CG30366	swift-tuttle
FBgn0037371	CG2097	Symplekin
FBgn0038826	CG17838	Syncrip
FBgn0039734	CG7908	Tace
FBgn0011836	CG6711	TBP-associated factor 2
FBgn0026324	CG3069	TBP-associated factor 10b
FBgn0004406	CG8987	tamas
FBgn0030365	CG1796	Transport and Golgi organization 4
FBgn0263602	CG5241	Taspase 1
FBgn0003687	CG9874	TATA binding protein
FBgn0027329	CG8231	T-cp1zeta
FBgn0037632	CG8351	Tcp-1eta
FBgn0086350	CG8961	teflon
FBgn0037766	CG12806	tipE homolog 1
FBgn0051682	CG31682	Testis EndoG-Like 1
FBgn0041182	CG7052	Thioester-containing protein 2
FBgn0037569	CG9615	tex
FBgn0038805	CG4217	mitochondrial transcription factor A
FBgn0031309	CG5041	Tfb4
FBgn0011289	CG5930	Transcription factor IIA L
FBgn0010282	CG10281	Transcription factor IIFalpha
FBgn0010422	CG3710	RNA polymerase II elongation factor
FBgn0031321	CG4947	tRNA-guanine transglycosylase
FBgn0026869	CG1981	Thd1
FBgn0036263	CG5632	thoc6
FBgn0003701	CG5785	three rows
FBgn0038018	CG10090	Tim17a1
FBgn0038118	CG7855	timeout
FBgn0025879	CG6281	Tissue inhibitor of metalloproteases
FBgn0003719	CG6868	tolloid
FBgn0020372	CG11303	Transmembrane 4 superfamily
FBgn0262624	CG12026	Tetraspan membrane protein in hair cell stereocilia ortholog
FBgn0026320	CG5185	Twin of m4
FBgn0016041	CG12157	Translocase of outer membrane 40
FBgn0032397	CG6756	Translocase of outer membrane 70
FBgn0003732	CG10223	Topoisomerase 2
FBgn0040268	CG10123	Topoisomerase 3alpha
FBgn0026015	CG3458	Topoisomerase 3beta
FBgn0015553	CG10387	tosca
FBgn0003742	CG10128	transformer 2
FBgn0026319	CG3048	TNF-receptor-associated factor 4
FBgn0046687	CG3171	Trapped in endoderm 1
FBgn0010287	CG7562	TBP-related factor
FBgn0003751	CG5619	trunk
FBgn0013263	CG33261	Trithorax-like
FBgn0033528	CG11761	translin
FBgn0024920	CG3181	Ts
FBgn0036299	CG10620	Transferrin 2
FBgn0029508	CG18817	Tetraspanin 42Ea
FBgn0043550	CG32136	Tetraspanin 68C
FBgn0035124	CG12313	tiny tim 2
FBgn0250874	CG2713	tiny tim 50
FBgn0015558	CG1693	tweety
FBgn0086356	CG13345	tumbleweed
FBgn0010473	CG15427	turtle
FBgn0039444	CG14243	TweedleD
FBgn0002673	CG4965	twine
FBgn0033210	CG1406	U2A
FBgn0053505	CG33505	U3 small nuclear riboprotein factor 55K
FBgn0263697	CG13343	Ubiquitin activating enzyme 3
FBgn0040091	CG4414	Ugt58Fa
FBgn0040251	CG6658	Ugt86Di
FBgn0027603	CG12359	Ulp1
FBgn0034013	CG8166	unc-5
FBgn0034155	CG8566	unc-104 ortholog
FBgn0004395	CG4620	unkempt
FBgn0034923	CG11184	Upf3
FBgn0033911	CG8394	Vesicular GABA Transporter
FBgn0037402	CG1076	Vacuolar H[+] ATPase 14kD subunit 2
FBgn0262736	CG3161	Vacuolar H[+] ATPase 16kD subunit 1
FBgn0028667	CG32090	Vacuolar H[+] ATPase 16kD subunit 3
FBgn0032294	CG6737	Vacuolar H[+] ATPase 16kD subunit 5
FBgn0028669	CG30329	Vacuolar H[+] ATPase 100kD subunit 3
FBgn0024183	CG4170	vasa intronic gene
FBgn0264848	CG10682	vihar
FBgn0022960	CG3572	visceral mesodermal armadillo-repeats
FBgn0053544	CG33544	Vitamin-K epoxide reductase
FBgn0003978	CG10728	valois
FBgn0003980	CG9046	Vitelline membrane 26Ab
FBgn0014076	CG16874	Vitelline membrane 32E
FBgn0003984	CG10491	vein
FBgn0263143	CG4771	vreteno
FBgn0243516	CG13503	Verprolin 1
FBgn0262560	CG7989	wicked
FBgn0027499	CG12340	windei
FBgn0005642	CG1454	wings down
FBgn0001990	CG4148	weckle
FBgn0034918	CG30176	within bgcn
FBgn0034876	CG3957	wing morphogenesis defect
FBgn0046685	CG31127	Wsck
FBgn0041087	CG8805	wunen-2
FBgn0030805	CG9089	wurst
FBgn0028554	CG10203	-
FBgn0028974	CG32562	xmas-2
FBgn0038749	CG4468	exit protein of rhodopsin and TRP
FBgn0005596	CG14513	yemanuclein alpha
FBgn0032321	CG4621	YL-1
FBgn0261287	CG12250	yellow-emperor
FBgn0022959	CG5654	ypsilon schachtel
FBgn0004049	CG9764	yurt
FBgn0045842	CG31732	yuri gagarin
FBgn0004052	CG17962	Z600
FBgn0004054	CG1048	zerknullt-related
FBgn0022720	CG3998	Zinc finger protein 30C
FBgn0004607	CG1449	Zn finger homeodomain 2
FBgn0028516	CG3994	-
FBgn0024177	CG10125	zero population growth
FBgn0030096	CG9060	Zpr1
FBgn0261266	CG12314	zucchini
FBgn0061476	CG18729	zwilch
FBgn0039258	CG11780	beta-4-galactosyltransferase 7
FBgn0052601	CG32601	-
FBgn0052598	CG32598	-
FBgn0003888	CG3401	beta-Tubulin at 60D
FBgn0003889	CG9359	beta-Tubulin at 85D
FBgn0260639	CG3157	gamma-Tubulin at 23C

## Sheet: Hey regulated Genes
Hey regulated Genes
Genes that changed significantly after dHey depletion in the Whole gut
Genes Upregulated				Genes Downregulated
142				228
FBgnID	Annotation symbol	Name		FBgnID	Annotation symbol	Name
FBgn0023416	CG1506	Ac3		FBgn0004573	CG12073	Serotonin receptor 7
FBgn0000055	CG3481	Alcohol dehydrogenase		FBgn0032049	CG13095	beta-site APP-cleaving enzyme
FBgn0026602	CG1851	Ady43A		FBgn0037304	CG1113	-
FBgn0024912	CG1303	O-6-alkylguanine-DNA alkyltransferase		FBgn0037386	CG1208	-
FBgn0028961	CG2872	Allatostatin Receptor		FBgn0026565	CG1315	-
FBgn0041581	CG18372	Attacin-B		FBgn0039856	CG1774	-
FBgn0026263	CG7574	bip1		FBgn0033423	CG1809	-
FBgn0035608	CG10630	blanks		FBgn0033216	CG1946	-
FBgn0000210	CG11491	broad		FBgn0027608	CG2082	-
FBgn0030157	CG1468	-		FBgn0031533	CG2772	-
FBgn0030189	CG2909	-		FBgn0030195	CG2898	-
FBgn0031643	CG3008	-		FBgn0029608	CG3091	-
FBgn0029896	CG3168	-		FBgn0038878	CG3301	-
FBgn0037975	CG3397	-		FBgn0031245	CG3625	-
FBgn0035996	CG3448	-		FBgn0040342	CG3706	-
FBgn0040350	CG3690	-		FBgn0036833	CG3819	-
FBgn0029866	CG3842	-		FBgn0032131	CG3841	-
FBgn0034741	CG4269	-		FBgn0037788	CG3940	-
FBgn0038771	CG4390	-		FBgn0036821	CG3961	-
FBgn0039073	CG4408	-		FBgn0027073	CG4302	-
FBgn0038772	CG4973	-		FBgn0035006	CG4563	-
FBgn0030824	CG5070	-		FBgn0033809	CG4630	-
FBgn0038344	CG5205	-		FBgn0033814	CG4670	-
FBgn0034364	CG5493	-		FBgn0037996	CG4830	-
FBgn0035948	CG5644	-		FBgn0030817	CG4991	-
FBgn0037082	CG5664	-		FBgn0039342	CG5107	-
FBgn0039488	CG6066	-		FBgn0039343	CG5111	-
FBgn0038337	CG6125	-		FBgn0037000	CG5130	-
FBgn0036240	CG6928	-		FBgn0036575	CG5157	-
FBgn0037151	CG7130	-		FBgn0031906	CG5160	-
FBgn0036229	CG7248	-		FBgn0038484	CG5246	-
FBgn0040837	CG8620	-		FBgn0038485	CG5255	-
FBgn0031745	CG8965	-		FBgn0034160	CG5550	-
FBgn0031747	CG9021	-		FBgn0034290	CG5773	-
FBgn0030160	CG9691	-		FBgn0038682	CG5835	-
FBgn0039787	CG9702	-		FBgn0038516	CG5840	-
FBgn0032781	CG9987	-		FBgn0029831	CG5966	-
FBgn0039591	CG9988	-		FBgn0031914	CG5973	-
FBgn0036369	CG10089	-		FBgn0032615	CG6012	-
FBgn0036290	CG10638	-		FBgn0039471	CG6295	-
FBgn0029660	CG10801	-		FBgn0039470	CG6296	-
FBgn0031139	CG11227	-		FBgn0036731	CG6333	-
FBgn0029657	CG12535	-		FBgn0033873	CG6337	-
FBgn0030483	CG12725	-		FBgn0037846	CG6574	-
FBgn0029825	CG12728	-		FBgn0031930	CG7025	-
FBgn0033207	CG12826	-		FBgn0035868	CG7194	-
FBgn0032577	CG13244	-		FBgn0035861	CG7213	-
FBgn0029658	CG14269	-		FBgn0031970	CG7227	-
FBgn0038647	CG14302	-		FBgn0036765	CG7408	-
FBgn0039611	CG14528	-		FBgn0037144	CG7458	-
FBgn0033250	CG14762	-		FBgn0037146	CG7470	-
FBgn0030322	CG15220	-		FBgn0028945	CG7631	-
FBgn0038719	CG16727	-		FBgn0033048	CG7881	-
FBgn0028919	CG16865	-		FBgn0030668	CG8128	-
FBgn0042207	CG18530	-		FBgn0037684	CG8129	-
FBgn0050438	CG30438	-		FBgn0034052	CG8299	-
FBgn0051703	CG31703	-		FBgn0037727	CG8358	-
FBgn0052695	CG32695	-		FBgn0034067	CG8399	-
FBgn0053057	CG33057	-		FBgn0030836	CG8664	-
FBgn0053158	CG33158	-		FBgn0032945	CG8665	-
FBgn0053475	CG33475	-		FBgn0036381	CG8745	-
FBgn0053476	CG33476	-		FBgn0033234	CG8791	-
FBgn0053477	CG33477	-		FBgn0038404	CG8925	-
FBgn0053494	CG33494	-		FBgn0030688	CG8952	-
FBgn0053509	CG33509	-		FBgn0034588	CG9394	-
FBgn0250757	CG42235	-		FBgn0030574	CG9413	-
FBgn0260965	CG42588	-		FBgn0031791	CG9486	-
FBgn0263030	CG43325	-		FBgn0031804	CG9500	-
FBgn0263031	CG43326	-		FBgn0039760	CG9682	-
FBgn0000303	CG12345	Choline acetyltransferase		FBgn0034783	CG9825	-
FBgn0000395	CG15671	crossveinless 2		FBgn0034490	CG9864	-
FBgn0034756	CG4373	Cyp6d2		FBgn0030756	CG9903	-
FBgn0032390	CG16969	dim gamma-tubulin 2		FBgn0030746	CG9981	-
FBgn0052057	CG32057	dpr10		FBgn0035697	CG10163	-
FBgn0052283	CG32283	Drosomycin-like 3		FBgn0039087	CG10168	-
FBgn0000615	CG8994	exuperantia		FBgn0039083	CG10177	-
FBgn0030241	CG11207	fascetto		FBgn0039107	CG10300	-
FBgn0033153	CG11086	Gadd45		FBgn0032727	CG10623	-
FBgn0020388	CG4107	Gcn5 ortholog		FBgn0036362	CG10725	-
FBgn0041225	CG31280	Gustatory receptor 94a		FBgn0038845	CG10827	-
FBgn0010042	CG4423	Glutathione S transferase D6		FBgn0030509	CG11162	-
FBgn0260399	CG7719	greatwall		FBgn0031860	CG11236	-
FBgn0038436	CG14886	Guanylyl cyclase at 89Db		FBgn0036332	CG11261	-
FBgn0001223	CG4460	Heat shock protein 22		FBgn0038733	CG11407	-
FBgn0026417	CG2525	Hus1-like		FBgn0037166	CG11426	-
FBgn0013984	CG18402	Insulin-like receptor		FBgn0036230	CG11570	-
FBgn0036150	CG6185	Ionotropic receptor 68a		FBgn0031249	CG11911	-
FBgn0040309	CG1633	thioredoxin peroxidase 1		FBgn0031248	CG11912	-
FBgn0041627	CG18801	Ku80		FBgn0030098	CG12057	-
FBgn0001977	CG4180	lethal (2) 35Bg		FBgn0030097	CG12115	-
FBgn0002525	CG6944	Lamin		FBgn0031703	CG12512	-
FBgn0034657	CG17952	Lamin B receptor		FBgn0036872	CG12519	-
FBgn0016034	CG11254	maelstrom		FBgn0033301	CG12780	-
FBgn0017577	CG4082	Minichromosome maintenance 5		FBgn0040636	CG13255	-
FBgn0036761	CG5546	Mediator complex subunit 19		FBgn0033792	CG13325	-
FBgn0035889	CG7163	monkey king protein		FBgn0025620	CG13360	-
FBgn0263241	CG33048	Molybdenum cofactor synthesis 1 ortholog		FBgn0035338	CG13800	-
FBgn0020270	CG16928	meiotic recombination 11		FBgn0036956	CG13813	-
FBgn0025390	CG14796	Mucin related 2B		FBgn0035186	CG13912	-
FBgn0030999	CG7874	Mucin related 18B		FBgn0031034	CG14205	-
FBgn0002891	CG1925	mutagen-sensitive 205		FBgn0031033	CG14219	-
FBgn0005655	CG9193	mutagen-sensitive 209		FBgn0037222	CG14642	-
FBgn0002905	CG6019	mutagen-sensitive 308		FBgn0030928	CG15044	-
FBgn0051216	CG31216	Nicotinamide amidase		FBgn0032733	CG15170	-
FBgn0028999	CG13906	nervous fingers 1		FBgn0030270	CG15199	-
FBgn0031886	CG8902	Nuf2		FBgn0030271	CG15202	-
FBgn0028411	CG12752	NTF2-related export protein 1		FBgn0030237	CG15209	-
FBgn0034468	CG11797	Odorant-binding protein 56a		FBgn0028948	CG15253	-
FBgn0011279	CG10436	Odorant-binding protein 69a		FBgn0028949	CG15254	-
FBgn0013307	CG8721	Ornithine decarboxylase 1		FBgn0028853	CG15263	-
FBgn0022772	CG10667	Origin recognition complex subunit 1		FBgn0031542	CG15414	-
FBgn0003022	CG5581	Otefin		FBgn0039769	CG15534	-
FBgn0039044	CG33336	p53		FBgn0039804	CG15544	-
FBgn0011823	CG4799	Pendulin		FBgn0031630	CG15629	-
FBgn0035089	CG9358	Pherokine 3		FBgn0034093	CG15706	-
FBgn0004872	CG6122	piwi		FBgn0029801	CG15771	-
FBgn0011660	CG8169	Pms2		FBgn0029795	CG15773	-
FBgn0004363	CG6647	porin		FBgn0015336	CG15865	-
FBgn0053508	CG33508	pickpocket 13		FBgn0032779	CG16771	-
FBgn0031888	CG13780	PDGF- and VEGF-related factor 2		FBgn0039472	CG17192	-
FBgn0040290	CG7487	RecQ4		FBgn0038481	CG17475	-
FBgn0037345	CG2948	rev7		FBgn0038479	CG17477	-
FBgn0260985	CG14999	Replication factor C subunit 4		FBgn0259998	CG17571	-
FBgn0011703	CG5371	Ribonucleoside diphosphate reductase large subunit		FBgn0039761	CG18404	-
FBgn0010173	CG9633	Replication Protein A 70		FBgn0035780	CG18417	-
FBgn0032906	CG9273	Replication protein A2		FBgn0033458	CG18446	-
FBgn0003448	CG3956	snail		FBgn0042185	CG18769	-
FBgn0022359	CG4649	Sorbitol dehydrogenase-2		FBgn0050043	CG30043	-
FBgn0028990	CG11331	Serpin 27A		FBgn0050047	CG30047	-
FBgn0003495	CG6134	spatzle		FBgn0050076	CG30076	-
FBgn0002652	CG4711	squash		FBgn0050151	CG30151	-
FBgn0086370	CG6072	sarah		FBgn0050411	CG30411	-
FBgn0010278	CG4817	Structure specific recognition protein		FBgn0050488	CG30488	-
FBgn0040255	CG6653	Ugt86De		FBgn0051089	CG31089	-
FBgn0040251	CG6658	Ugt86Di		FBgn0051265	CG31265	-
FBgn0003963	CG2762	u-shaped		FBgn0051267	CG31267	-
FBgn0262524	CG14121	verrocchio		FBgn0051286	CG31286	-
FBgn0039003	CG4917	wolfram syndrome 1		FBgn0051463	CG31463	-
FBgn0260005	CG31284	water witch		FBgn0051636	CG31636	-
FBgn0030805	CG9089	wurst		FBgn0051741	CG31741	-
FBgn0028516	CG3994	-		FBgn0051810	CG31810	-
FBgn0010097	CG17566	gamma-Tubulin at 37C		FBgn0052212	CG32212	-
				FBgn0052364	CG32364	-
				FBgn0052667	CG32667	-
				FBgn0052669	CG32669	-
				FBgn0052681	CG32681	-
				FBgn0052750	CG32750	-
				FBgn0053965	CG33965	-
				FBgn0054026	CG34026	-
				FBgn0054040	CG34040	-
				FBgn0054054	CG34054	-
				FBgn0259173	CG42278	cornetto
				FBgn0031693	CG14032	Cyp4ac1
				FBgn0033292	CG2110	Cyp4ad1
				FBgn0005670	CG3656	Cytochrome P450-4d1
				FBgn0011576	CG3466	Cytochrome P450-4d2
				FBgn0015033	CG4321	Cytochrome P450-4d8
				FBgn0023541	CG3540	Cyp4d14
				FBgn0000473	CG9438	Cytochrome P450-6a2
				FBgn0033981	CG10247	Cyp6a21
				FBgn0031182	CG1644	Cyp6t1
				FBgn0033775	CG17577	Cyp9h1
				FBgn0038680	CG11821	Cyp12a5
				FBgn0030367	CG1488	Cyp311a1
				FBgn0037601	CG9716	Cyp313b1
				FBgn0019643	CG3318	Dopamine N acetyltransferase
				FBgn0031461	CG16987	dawdle
				FBgn0043043	CG5925	desat2
				FBgn0052843	CG32843	Diuretic hormone 31 receptor 1
				FBgn0026439	CG3747	Excitatory amino acid transporter 1
				FBgn0260746	CG3132	Ectoderm-expressed 3
				FBgn0030597	CG9504	Ecdysone oxidase
				FBgn0001089	CG9092	beta galactosidase
				FBgn0039459	CG5491	Integrator 12
				FBgn0020906	CG8867	Jonah 25Bi
				FBgn0001285	CG8579	Jonah 44E
				FBgn0035886	CG7118	Jonah 66Ci
				FBgn0035887	CG7170	Jonah 66Cii
				FBgn0023197	CG6298	Jonah 74E
				FBgn0039155	CG6173	Kallmann syndrome 1 ortholog
				FBgn0040104	CG3410	lectin-24A
				FBgn0051072	CG31072	lysosomal enzyme receptor protein
				FBgn0052372	CG32372	larval translucida
				FBgn0004425	CG1179	Lysozyme B
				FBgn0004426	CG9111	Lysozyme C
				FBgn0004427	CG9118	Lysozyme D
				FBgn0004428	CG1180	Lysozyme E
				FBgn0004430	CG1165	Lysozyme S
				FBgn0036996	CG5932	magro
				FBgn0033296	CG11669	Maltase A7
				FBgn0026061	CG4123	Multiple inositol polyphosphate phosphatase 1
				FBgn0021776	CG12249	miranda
				FBgn0035131	CG17084	methuselah-like 9
				FBgn0052580	CG32580	Mucin 14A
				FBgn0029843	CG5905	Neprilysin 1
				FBgn0038818	CG4058	Neprilysin 4
				FBgn0036101	CG6449	Ninjurin A
				FBgn0002939	CG31783	neither inactivation nor afterpotential D
				FBgn0053126	CG33126	Neural Lazarillo
				FBgn0037783	CG3934	Niemann-Pick type C-2c
				FBgn0037782	CG12813	Niemann-Pick type C-2d
				FBgn0039154	CG6164	Niemann-Pick type C-2f
				FBgn0050277	CG30277	Organic anion transporting polypeptide 58Da
				FBgn0002985	CG3851	odd skipped
				FBgn0051015	CG31015	prolyl-4-hydroxylase-alpha PV
				FBgn0003118	CG17077	pointed
				FBgn0034489	CG11209	pickpocket 6
				FBgn0003159	CG2841	proximal to raf
				FBgn0016715	CG3200	Rhythmically expressed gene 2
				FBgn0051719	CG31719	RluA-1
				FBgn0011706	CG4319	reaper
				FBgn0028401	CG9474	Synapse protein 24
				FBgn0015550	CG7659	target of Poxn
				FBgn0035638	CG10541	Tektin C
				FBgn0014395	CG14620	touch insensitive larva B
				FBgn0262624	CG12026	Tetraspan membrane protein in hair cell stereocilia ortholog
				FBgn0036978	CG5528	Toll-9
				FBgn0028978	CG5408	tribbles
				FBgn0033128	CG12142	Tetraspanin 42Eg
				FBgn0026756	CG11012	UDP-glycosyltransferase 37a1
				FBgn0026755	CG9481	UDP-glycosyltransferase 37b1
				FBgn0033096	CG9428	Zinc/iron regulated transporter-related protein 1
				FBgn0015568	CG1031	alpha-Esterase-1
				FBgn0015572	CG1082	alpha-Esterase-4
				FBgn0015575	CG1112	alpha-Esterase-7
				FBgn0010425	CG18681	epsilonTrypsin
				FBgn0011556	CG12387	zetaTrypsin
				FBgn0015001	CG7754	iotaTrypsin

## Sheet: dHey depletion only  in EB
Genes that changed significantly after dHey depletion only in the EB
Genes Upregulated				Genes Downregulated
105				240
FBgnID	Annotation symbol	Name		FBgnID	Annotation symbol	Name
FBgn0020509	CG1262	Accessory gland protein 62F		FBgn0000008	CG6741	arc
FBgn0033928	CG13941	Arc2		FBgn0028962	CG4633	mitochondrial alanyl-tRNA synthetase
FBgn0023407	CG9239	B4		FBgn0020766	CG13348	Phenylalanyl-tRNA synthetase
FBgn0025525	CG9102	bric a brac 2		FBgn0033749	CG8819	achintya
FBgn0035608	CG10630	blanks		FBgn0263198	CG10473	Acinus
FBgn0000210	CG11491	broad		FBgn0000053	CG31628	adenosine 3
FBgn0000250	CG5848	cactus		FBgn0000054	CG15845	Adh transcription factor 1
FBgn0033204	CG2065	-		FBgn0042094	CG6612	Adenylate kinase-3
FBgn0030189	CG2909	-		FBgn0260972	CG8057	alicorn
FBgn0037975	CG3397	-		FBgn0012036	CG3752	Aldehyde dehydrogenase
FBgn0035996	CG3448	-		FBgn0027356	CG8604	Amphiphysin
FBgn0023530	CG3740	-		FBgn0028646	CG2139	aralar1
FBgn0029853	CG3781	-		FBgn0010348	CG8385	ADP ribosylation factor at 79F
FBgn0025627	CG4194	-		FBgn0037182	CG6838	ADP-ribosylation factor GTPase activating protein 3
FBgn0032473	CG5204	-		FBgn0000117	CG11579	armadillo
FBgn0035948	CG5644	-		FBgn0011742	CG9901	Actin-related protein 2
FBgn0032587	CG5953	-		FBgn0035850	CG7986	Autophagy-specific gene 18
FBgn0039488	CG6066	-		FBgn0010217	CG11154	ATP synthase-beta
FBgn0037151	CG7130	-		FBgn0000163	CG5055	bazooka
FBgn0040837	CG8620	-		FBgn0038498	CG14334	beaten path IIa
FBgn0031745	CG8965	-		FBgn0040388	CG32796	brother of ihog
FBgn0031751	CG9016	-		FBgn0033504	CG18408	CAP
FBgn0031747	CG9021	-		FBgn0002022	CG10449	Catecholamines up
FBgn0031746	CG9029	-		FBgn0029092	CG11804	ced-6
FBgn0037972	CG10005	-		FBgn0035300	CG1139	-
FBgn0036369	CG10089	-		FBgn0030151	CG1354	-
FBgn0037050	CG10566	-		FBgn0030344	CG2025	-
FBgn0037046	CG10581	-		FBgn0039877	CG2118	-
FBgn0036290	CG10638	-		FBgn0039874	CG2135	-
FBgn0034626	CG10795	-		FBgn0035205	CG2469	-
FBgn0032972	CG10834	-		FBgn0030396	CG2556	-
FBgn0039644	CG11897	-		FBgn0029685	CG2938	-
FBgn0032809	CG13078	-		FBgn0029823	CG3011	-
FBgn0036799	CG13380	-		FBgn0038381	CG3303	-
FBgn0036503	CG13454	-		FBgn0035999	CG3552	-
FBgn0038660	CG14291	-		FBgn0035039	CG3608	-
FBgn0038647	CG14302	-		FBgn0031590	CG3702	-
FBgn0040602	CG14545	-		FBgn0038271	CG3731	-
FBgn0033063	CG14589	-		FBgn0023507	CG3835	-
FBgn0034415	CG15116	-		FBgn0032130	CG3838	-
FBgn0040519	CG15219	-		FBgn0035059	CG3894	-
FBgn0030322	CG15220	-		FBgn0031683	CG4230	-
FBgn0034605	CG15661	-		FBgn0025626	CG4281	-
FBgn0030352	CG15738	-		FBgn0030747	CG4301	-
FBgn0034505	CG16739	-		FBgn0031904	CG5149	-
FBgn0037882	CG17187	-		FBgn0034345	CG5174	-
FBgn0031365	CG17650	-		FBgn0030612	CG5599	-
FBgn0034352	CG17669	-		FBgn0039186	CG5746	-
FBgn0037731	CG18542	-		FBgn0032666	CG5758	-
FBgn0260475	CG30059	-		FBgn0036991	CG5872	-
FBgn0051477	CG31477	-		FBgn0063649	CG6006	-
FBgn0052572	CG32572	-		FBgn0039156	CG6178	-
FBgn0052590	CG32590	-		FBgn0038074	CG6188	-
FBgn0052625	CG32625	-		FBgn0038922	CG6439	-
FBgn0053494	CG33494	-		FBgn0034177	CG6796	-
FBgn0054040	CG34040	-		FBgn0038293	CG6904	-
FBgn0259229	CG42329	-		FBgn0037955	CG6950	-
FBgn0259711	CG42365	-		FBgn0037135	CG7414	-
FBgn0022702	CG2054	Chitinase 2		FBgn0037144	CG7458	-
FBgn0004859	CG2125	cubitus interruptus		FBgn0037146	CG7470	-
FBgn0262707	CG6854	CTP synthase		FBgn0036741	CG7510	-
FBgn0260932	CG13190	cutoff		FBgn0033584	CG7737	-
FBgn0034756	CG4373	Cyp6d2		FBgn0035848	CG7979	-
FBgn0032390	CG16969	dim gamma-tubulin 2		FBgn0027567	CG8108	-
FBgn0000463	CG3619	Delta		FBgn0036043	CG8177	-
FBgn0260746	CG3132	Ectoderm-expressed 3		FBgn0034035	CG8207	-
FBgn0000547	CG12676	echinoid		FBgn0035708	CG8398	-
FBgn0028434	CG10215	Ercc1		FBgn0037744	CG8417	-
FBgn0262742	CG6588	Fasciclin 1		FBgn0037757	CG8516	-
FBgn0030241	CG11207	fascetto		FBgn0028473	CG8801	-
FBgn0261259	CG42610	-		FBgn0033717	CG8839	-
FBgn0033153	CG11086	Gadd45		FBgn0031832	CG9596	-
FBgn0033799	CG4604	Glial Lazarillo		FBgn0036662	CG9706	-
FBgn0010041	CG12242	Glutathione S transferase D5		FBgn0039756	CG9743	-
FBgn0010042	CG4423	Glutathione S transferase D6		FBgn0034644	CG10082	-
FBgn0026417	CG2525	Hus1-like		FBgn0035704	CG10144	-
FBgn0001257	CG15009	Ecdysone-inducible gene L2		FBgn0039087	CG10168	-
FBgn0035640	CG17498	mad2		FBgn0039085	CG10170	-
FBgn0035754	CG8609	Mediator complex subunit 4		FBgn0039094	CG10184	-
FBgn0052475	CG32475	methuselah-like 8		FBgn0032690	CG10333	-
FBgn0002891	CG1925	mutagen-sensitive 205		FBgn0037057	CG10512	-
FBgn0039254	CG13645	Nicotinamide mononucleotide adenylyltransferase		FBgn0036316	CG10960	-
FBgn0034523	CG13434	Nnf1a		FBgn0037186	CG11241	-
FBgn0028411	CG12752	NTF2-related export protein 1		FBgn0035558	CG11357	-
FBgn0034950	CG3105	PAS kinase		FBgn0038734	CG11453	-
FBgn0000826	CG11420	pan gu		FBgn0036836	CG11619	-
FBgn0053508	CG33508	pickpocket 13		FBgn0037239	CG11739	-
FBgn0067052	CG32678	Rab at 9D		FBgn0035232	CG12099	-
FBgn0030221	CG9807	Rab at 9Db		FBgn0260742	CG12213	-
FBgn0030200	CG2885	RabX2		FBgn0036723	CG12229	-
FBgn0037345	CG2948	rev7		FBgn0031703	CG12512	-
FBgn0004635	CG1004	rhomboid		FBgn0030847	CG12991	-
FBgn0261277	CG1397	retroactive		FBgn0032789	CG13083	-
FBgn0261385	CG2092	scraps		FBgn0029531	CG13362	-
FBgn0005638	CG4354	slow border cells		FBgn0035157	CG13894	-
FBgn0022359	CG4649	Sorbitol dehydrogenase-2		FBgn0040360	CG14626	-
FBgn0039102	CG16705	Spatzle-Processing Enzyme		FBgn0034419	CG15111	-
FBgn0028984	CG18525	Serpin 88Ea		FBgn0031397	CG15385	-
FBgn0003525	CG1395	string		FBgn0039755	CG15531	-
FBgn0034135	CG4905	Syntrophin-like 2		FBgn0029799	CG15772	-
FBgn0020371	CG15257	Translocase inner membrane 17		FBgn0039086	CG16732	-
FBgn0019650	CG11186	twin of eyeless		FBgn0038881	CG16791	-
FBgn0262524	CG14121	verrocchio		FBgn0036953	CG17145	-
FBgn0260780	CG15737	wispy		FBgn0032775	CG17544	-
FBgn0030805	CG9089	wurst		FBgn0036311	CG17666	-
				FBgn0035425	CG17746	-
				FBgn0028394	CG17834	-
				FBgn0033491	CG18011	-
				FBgn0050463	CG30463	-
				FBgn0051156	CG31156	-
				FBgn0051431	CG31431	-
				FBgn0051673	CG31673	-
				FBgn0051712	CG31712	-
				FBgn0051729	CG31729	-
				FBgn0052066	CG32066	-
				FBgn0052091	CG32091	-
				FBgn0042178	CG32165	-
				FBgn0052170	CG32170	-
				FBgn0052174	CG32174	-
				FBgn0052425	CG32425	-
				FBgn0052495	CG32495	-
				FBgn0052521	CG32521	-
				FBgn0052982	CG32982	-
				FBgn0262508	CG43078	-
				FBgn0027052	CG5203	CHIP
				FBgn0025676	CG3217	CKII-alpha subunit interactor-3
				FBgn0011570	CG17158	capping protein beta
				FBgn0004396	CG7450	Cyclic-AMP response element binding protein A
				FBgn0025680	CG3772	cryptochrome
				FBgn0033395	CG1944	Cyp4p2
				FBgn0015040	CG3616	Cytochrome P450-9c1
				FBgn0026533	CG5935	Dek
				FBgn0040212	CG4625	Dihydroxyacetone phosphate acyltransferase
				FBgn0024806	CG7020	DISCO Interacting Protein 2
				FBgn0262619	CG5602	DNA ligase I
				FBgn0033159	CG17800	Down syndrome cell adhesion molecule
				FBgn0002609	CG8346	Enhancer of split m3, helix-loop-helix
				FBgn0027506	CG6542	Egg-derived tyrosine phosphatase
				FBgn0051159	CG31159	Elongation Factor G2
				FBgn0034258	CG4954	eIF3-S8
				FBgn0023213	CG10811	eukaryotic translation initiation factor 4G
				FBgn0263916	CG31911	Equilibrative nucleoside transporter 2
				FBgn0033465	CG12140	Electron transfer flavoprotein-ubiquinone oxidoreductase
				FBgn0000615	CG8994	exuperantia
				FBgn0021953	CG7400	Fatty acid (long chain) transport protein
				FBgn0260049	CG10724	flare
				FBgn0033079	CG3174	Flavin-containing monooxygenase 2
				FBgn0035147	CG12030	UDP-galactose 4'-epimerase
				FBgn0264560	CG8487	gartenzwerg
				FBgn0040319	CG2259	Glutamate-cysteine ligase catalytic subunit
				FBgn0010225	CG1106	Gelsolin
				FBgn0032135	CG3881	GlcAT-S
				FBgn0067102	CG6437	GlcT-1
				FBgn0004507	CG7254	Glycogen phosphorylase
				FBgn0264556	CG31622	Gustatory receptor 39a
				FBgn0001104	CG10060	G protein alpha i subunit
				FBgn0001123	CG2835	G protein alpha s subunit
				FBgn0051119	CG31119	Histone deacetylase X
				FBgn0001565	CG1666	Helicase
				FBgn0004914	CG9310	Hepatocyte nuclear factor 4
				FBgn0261456	CG11228	hippo
				FBgn0034261	CG4966	Hermansky-Pudlak Syndrome 4 ortholog
				FBgn0014906	CG3488	alpha/beta hydrolase2
				FBgn0001941	CG9078	infertile crescent
				FBgn0034005	CG16827	Integrin alphaPS4 subunit
				FBgn0010395	CG1762	Integrin betanu subunit
				FBgn0259682	CG42351	Jabba
				FBgn0010704	CG7085	lethal (2) s5379
				FBgn0002526	CG10236	Laminin A
				FBgn0002528	CG3322	Laminin B2
				FBgn0261524	CG12244	licorne
				FBgn0041588	CG31426	ligatin
				FBgn0019686	CG10895	loki
				FBgn0005630	CG12052	longitudinals lacking
				FBgn0038488	CG11896	mann-cup
				FBgn0034389	CG15078	Multiple C2 domain and transmembrane region protein
				FBgn0037207	CG11100	Mesoderm-expressed 2
				FBgn0004456	CG1771	multiple edematous wings
				FBgn0026060	CG4317	Multiple inositol polyphosphate phosphatase 2
				FBgn0021776	CG12249	miranda
				FBgn0034051	CG8295	Myelodysplasia/myeloid leukemia factor
				FBgn0039581	CG1866	Moca-cyp
				FBgn0039507	CG3361	martik
				FBgn0002775	CG8631	male-specific lethal 3
				FBgn0035132	CG17061	methuselah-like 10
				FBgn0260750	CG31873	Multi-substrate lipid kinase
				FBgn0033379	CG8070	Mystery 45A
				FBgn0036039	CG18177	N(alpha)-acetyltransferase 60
				FBgn0037137	CG7421	Nopp140
				FBgn0038274	CG7262	Nucleoporin 93kD-2
				FBgn0060296	CG15860	painless
				FBgn0260934	CG8201	par-1
				FBgn0263197	CG33130	Patronin
				FBgn0265624	CG9491	PDZ domain-containing guanine nucleotide exchange factor
				FBgn0011207	CG3959	pelota
				FBgn0250906	CG3127	Phosphoglycerate kinase
				FBgn0003076	CG5165	phosphoglucose mutase
				FBgn0024315	CG8098	Picot
				FBgn0004462	CG7001	Protein kinase-like 17E
				FBgn0036770	CG5485	Prestin
				FBgn0261552	CG42670	pasilla
				FBgn0261243	CG1009	Puromycin sensitive aminopeptidase
				FBgn0030391	CG1900	Rab40
				FBgn0262699	CG3000	retina aberrant in pattern
				FBgn0031814	CG9528	real-time
				FBgn0021995	CG2173	Rs1
				FBgn0053113	CG33113	Rtnl1
				FBgn0003391	CG3722	shotgun
				FBgn0036411	CG7345	Sox21a
				FBgn0024288	CG15552	Sox100B
				FBgn0035710	CG10121	SP1173
				FBgn0010591	CG8946	Sphingosine-1-phosphate lyase
				FBgn0033574	CG7722	Serpin 47C
				FBgn0010747	CG4659	Signal recognition particle protein 54k
				FBgn0016917	CG4257	Signal-transducer and activator of transcription protein at 92E
				FBgn0020249	CG7954	steamer duck
				FBgn0019925	CG6202	Surfeit 4
				FBgn0052675	CG32675	Transport and Golgi organization 5
				FBgn0035638	CG10541	Tektin C
				FBgn0041182	CG7052	Thioester-containing protein 2
				FBgn0264075	CG11987	tango
				FBgn0035083	CG2803	Troponin C-akin-1
				FBgn0262624	CG12026	Tetraspan membrane protein in hair cell stereocilia ortholog
				FBgn0086355	CG2171	Triose phosphate isomerase
				FBgn0031456	CG2848	Transportin-Serine/Arginine rich
				FBgn0036299	CG10620	Transferrin 2
				FBgn0250874	CG2713	tiny tim 50
				FBgn0026315	CG6644	UDP-glycosyltransferase 35a
				FBgn0040259	CG18578	Ugt86Da
				FBgn0040250	CG15902	Ugt86Dj
				FBgn0250785	CG9326	varicose
				FBgn0262736	CG3161	Vacuolar H[+] ATPase 16kD subunit 1
				FBgn0028670	CG18617	Vacuolar H[+] ATPase 100kD subunit 2
				FBgn0027499	CG12340	windei
				FBgn0261020	CG7870	wollknaeuel
				FBgn0028974	CG32562	xmas-2
				FBgn0040064	CG4600	yippee interacting protein 2
				FBgn0015568	CG1031	alpha-Esterase-1
				FBgn0261393	CG1089	alpha-Esterase-5
				FBgn0003887	CG9277	beta-Tubulin at 56D

## Sheet: LaminDm0 regulated genes
LaminDm0 regulated Genes
Genes that changed significantly after LaminDm0 over expression in Ecs
Genes Upregulated				Genes Downregulated
437				373
FBgnID	Annotation symbol	Name		FBgnID	Annotation symbol	Name
FBgn0002525	Lam	Lamin		FBgn0263006	SERCA	Sarco/endoplasmic reticulum Ca(2+)-ATPase
FBgn0058469	CR40469	-		FBgn0027532	CG7139	-
FBgn0052640	CG32640	-		FBgn0037182	ArfGAP3	ADP-ribosylation factor GTPase activating protein 3
FBgn0036227	CG17826	-		FBgn0030693	CG8974	-
FBgn0267160	CR45600	-		FBgn0031995	CG8475	-
FBgn0030332	CG9360	-		FBgn0022984	qkr58E-3	quaking related 58E-3
FBgn0038290	CG6912	-		FBgn0030520	Pdcd4	Programmed cell death 4
FBgn0267472	CR45822	-		FBgn0262527	nsl1	non-specific lethal 1
FBgn0029710	CG3568	-		FBgn0035770	pst	pastrel
FBgn0004430	LysS	Lysozyme S		FBgn0035397	CG11486	-
FBgn0266705	CR45195	-		FBgn0051550	CG31550	-
FBgn0264987	CR44138	-		FBgn0038360	CG9590	-
FBgn0265416	Neto	Neuropilin and tolloid-like		FBgn0037347	CG1427	-
FBgn0039848	lox	lysyl oxidase-like		FBgn0031233	Tbc1d15-17	TBC1 domain family member 15/17
FBgn0051296	CG31296	-		FBgn0052666	Drak	Death-associated protein kinase related
FBgn0038762	FBgn0038762			FBgn0261380	mRpL37	mitochondrial ribosomal protein L37
FBgn0037850	CG14695	-		FBgn0034158	CG5522	-
FBgn0264077	Cnx14D	Calnexin 14D		FBgn0261285	Ppcs	Phosphopantothenoylcysteine synthetase
FBgn0050271	CG30271	-		FBgn0031904	CG5149	-
FBgn0004426	LysC	Lysozyme C		FBgn0032790	CG10194	-
FBgn0003950	unc	uncoordinated		FBgn0033448	hebe	hebe
FBgn0028544	FBgn0028544	-		FBgn0037900	CG5276	-
FBgn0085285	CG34256	-		FBgn0262126	Sec24CD	Secretory 24CD
FBgn0037975	CG3397	-		FBgn0025684	MFS18	Major Facilitator Superfamily Transporter 18
FBgn0034756	Cyp6d2	Cyp6d2		FBgn0020647	KrT95D	Krueppel target at 95D
FBgn0036836	CG11619	-		FBgn0264978	Slh	SLY-1 homologous
FBgn0052302	CG32302	-		FBgn0031990	PAPLA1	Phosphatidic Acid Phospholipase A1
FBgn0030398	Cpr11B	Cuticular protein 11B		FBgn0038387	blp	black pearl
FBgn0263660	CR43651	-		FBgn0033350	CG8237	-
FBgn0266420	Ote	Otefin		FBgn0263278	Fic	Fic domain-containing protein
FBgn0038291	CG3984	-		FBgn0263144	bin3	bicoid-interacting protein 3
FBgn0262531	CG43085	-		FBgn0010391	Gtp-bp	GTP-binding protein
FBgn0036970	FBgn0036970	Serpin 77Bc		FBgn0036493	CG7255	-
FBgn0034623	CG9822	-		FBgn0011584	Trp1	Translocation protein 1
FBgn0264745	CR44003	-		FBgn0039645	CG11898	-
FBgn0266633	CR45140	-		FBgn0027590	GstE12	Glutathione S transferase E12
FBgn0031675	CG9121	-		FBgn0033844	bbc	bb in a boxcar
FBgn0011703	RnrL	Ribonucleoside diphosphate reductase large subunit		FBgn0029895	CG14441	-
FBgn0033697	Cyp6t3	Cyp6t3		FBgn0041191	Rheb	Ras homolog enriched in brain
FBgn0038470	CG18213	-		FBgn0041630	Hexo1	Hexosaminidase 1
FBgn0010041	GstD5	Glutathione S transferase D5		FBgn0030734	CG9911	-
FBgn0033205	CG2064	-		FBgn0085421	Epac	Exchange protein directly activated by cAMP
FBgn0085411	FBgn0085411	-		FBgn0027621	Pfrx	6-phosphofructo-2-kinase
FBgn0030189	CG2909	-		FBgn0019643	Dat	Dopamine N acetyltransferase
FBgn0052564	CG32564	-		FBgn0261283	SREBP	Sterol regulatory element binding protein
FBgn0038083	CG5999	-		FBgn0027287	Gmap	Golgi microtubule-associated protein
FBgn0038095	Cyp304a1	Cyp304a1		FBgn0041094	scyl	scylla
FBgn0033978	Cyp6a23	Cyp6a23		FBgn0259705	CG42359	-
FBgn0051810	CG31810	-		FBgn0015872	Drip	Drip
FBgn0052259	CG32259	-		FBgn0261550	CG42668	-
FBgn0001150	gt	giant		FBgn0040238	Best1	Bestrophin 1
FBgn0029587	CG14797	-		FBgn0000017	Abl	Abl tyrosine kinase
FBgn0052751	CG32751	-		FBgn0024945	NitFhit	Nitrilase and fragile histidine triad fusion protein
FBgn0032809	CG13078	-		FBgn0259101	CG42249	-
FBgn0019650	toy	twin of eyeless		FBgn0019949	Cdk9	Cyclin-dependent kinase 9
FBgn0262357	CG43055	-		FBgn0038438	Der-2	Derlin-2
FBgn0031432	Cyp309a1	Cyp309a1		FBgn0024360	CG11418	mitochondrial poly(A) polymerase
FBgn0035996	CG3448	-		FBgn0035586	CG10671	Fat storage inducing transmembrane protein
FBgn0265318	CR44291	-		FBgn0025621	CG16989	-
FBgn0041241	Gr47b	Gustatory receptor 47b		FBgn0031150	bves	bves
FBgn0035461	ntc	nutcracker		FBgn0035205	CG2469	Ctr9
FBgn0004428	LysE	Lysozyme E		FBgn0034742	CG4294	-
FBgn0004577	Pxd	Peroxidase		FBgn0015622	Cnx99A	Calnexin 99A
FBgn0031886	Nuf2	Nuf2		FBgn0028487	f-cup	flyers-cup
FBgn0028940	Cyp28a5	Cyp28a5		FBgn0260003	Dys	Dystrophin
FBgn0017456	Ubc84D	Ubiquitin conjugating enzyme 84D		FBgn0035073	CG16896	-
FBgn0263037	FBgn0263037	-		FBgn0020379	Rfx	Rfx
FBgn0032535	Ance-2	Ance-2		FBgn0038552	CG18012	-
FBgn0015270	Orc2	Origin recognition complex subunit 2		FBgn0259176	bun	bunched
FBgn0030377	CG1924	-		FBgn0259992	CG42489	-
FBgn0015039	Cyp9b2	Cytochrome P450-9b2		FBgn0085450	Snoo	Sno oncogene
FBgn0263241	Mocs1	Molybdenum cofactor synthesis 1		FBgn0034225	veil	veil
FBgn0030773	CG9676	-		FBgn0086676	spin	spinster
FBgn0023495	Lip3	Lip3		FBgn0261703	gce	germ cell-expressed bHLH-PAS
FBgn0038647	CG14302	-		FBgn0031413	CG9967	-
FBgn0053346	CG33346	-		FBgn0001285	Jon44E	Jonah 44E
FBgn0015714	Cyp6a17	Cytochrome P450-6a17		FBgn0025640	CG13369	-
FBgn0086368	tw	twisted		FBgn0001235	hth	homothorax
FBgn0035948	CG5644	-		FBgn0038197	foxo	forkhead box, sub-group O
FBgn0032666	CG5758	-		FBgn0037146	CG7470	-
FBgn0052224	CR32224	-		FBgn0263199	Galk	Galactokinase
FBgn0259108	futsch	futsch		FBgn0000479	dnc	dunce
FBgn0004427	LysD	Lysozyme D		FBgn0029906	xit	xiantuan
FBgn0014417	CG13397	-		FBgn0038804	CG10877	-
FBgn0040837	CG8620	-		FBgn0260779	GatA	Glutamyl-tRNA amidotransferase, subunit A
FBgn0001120	gnu	giant nuclei		FBgn0020306	dom	domino
FBgn0038440	Gr89a	Gustatory receptor 89a		FBgn0053127	CG33127	-
FBgn0038390	Rbf2	Retinoblastoma-family protein 2		FBgn0014396	tim	timeless
FBgn0266421	RPA3	Replication protein A3		FBgn0025592	Gk1	Glycerol kinase 1
FBgn0029750	CG3323	-		FBgn0259111	Ndae1	Na[+]-driven anion exchanger 1
FBgn0053696	CNMaR	CNMamide Receptor		FBgn0262743	Fs(2)Ket	Female sterile (2) Ketel
FBgn0031602	CG15431	-		FBgn0032400	CG6770	-
FBgn0030241	feo	fascetto		FBgn0260972	alc	alicorn
FBgn0021738	Crg-1	Circadianly Regulated Gene		FBgn0260856	Membrin	Membrin
FBgn0038455	CG14907	-		FBgn0035762	Rint1	RAD50 interactor 1
FBgn0037753	CG12947	-		FBgn0010223	Galphaf	G protein alpha f subunit
FBgn0034480	CG16898	-		FBgn0033401	CG1968	-
FBgn0086667	snoRNA:Psi28S-3342	snoRNA:Psi28S-3342		FBgn0000024	Ace	Acetylcholine esterase
FBgn0010314	Cks30A	Cyclin-dependent kinase subunit 30A		FBgn0030793	CG9125	-
FBgn0036751	Adgf-B	Adenosine deaminase-related growth factor B		FBgn0030511	CG11158	-
FBgn0036949	CG7290	-		FBgn0031126	Cyp6v1	Cyp6v1
FBgn0017577	Mcm5	Minichromosome maintenance 5		FBgn0261554	CG42672	-
FBgn0035816	CG13685	-		FBgn0031182	Cyp6t1	Cyp6t1
FBgn0262945	CR43264	-		FBgn0001189	hfw	halfway
FBgn0026756	Ugt37a1	UDP-glycosyltransferase 37a1		FBgn0034748	CG17807	-
FBgn0036226	CG7252	-		FBgn0034602	Lapsyn	Leucine-rich repeat activity-regulated protein at synapses
FBgn0035941	CG13313	-		FBgn0032144	CG17633	-
FBgn0036952	CG6933	-		FBgn0036662	CG9706	-
FBgn0010173	RpA-70	Replication Protein A 70		FBgn0023529	CG2918	-
FBgn0039611	CG14528	-		FBgn0261563	wb	wing blister
FBgn0030195	CG2898	-		FBgn0036030	CG6767	-
FBgn0259716	CG42370	-		FBgn0035720	CG10077	-
FBgn0263986	cd	cardinal		FBgn0031580	CG15423	-
FBgn0266699	FBgn0266699	-		FBgn0039051	CG17109	-
FBgn0027259	Kmn1	kinetochore Mis12-Ndc80 network component 1		FBgn0038407	CG6126	-
FBgn0052373	CG32373	-		FBgn0027791	O-fut2	O-fucosyltransferase 2
FBgn0260435	FBgn0260435	-		FBgn0032940	Mondo	Mondo
FBgn0054054	CG34054	-		FBgn0031044	MKP-4	MAPK Phosphatase 4
FBgn0267664	CR46002	-		FBgn0033372	CG13742	-
FBgn0000274	FBgn0000274	Protein kinase, cAMP-dependent, catalytic subunit 2		FBgn0032087	CG9568	-
FBgn0262524	ver	verrocchio		FBgn0051038	CG31038	-
FBgn0263046	CG43341	-		FBgn0013334	Sap47	Synapse-associated protein 47kD
FBgn0263746	CR43671	-		FBgn0032782	Rab9	Rab9
FBgn0033391	CG8026	-		FBgn0003963	ush	u-shaped
FBgn0031529	CG9662	-		FBgn0035432	ZnT63C	Zinc transporter 63C
FBgn0037030	CG3288	-		FBgn0033782	sug	sugarbabe
FBgn0041337	Cyp309a2	Cyp309a2		FBgn0010620	CG10939	-
FBgn0021767	org-1	optomotor-blind-related-gene-1		FBgn0039341	CG5112	-
FBgn0010278	Ssrp	Structure specific recognition protein		FBgn0039296	CG10420	-
FBgn0052251	Claspin	Claspin		FBgn0052626	AMPdeam	AMP deaminase
FBgn0027793	CG14787	-		FBgn0265575	yin	yin
FBgn0267347	squ	squash		FBgn0030688	CG8952	-
FBgn0032929	Mcm10	Minichromosome maintenance 10		FBgn0002022	Catsup	Catecholamines up
FBgn0031252	CG13690	-		FBgn0040334	Tsp3A	Tetraspanin 3A
FBgn0266629	CR45136	-		FBgn0037525	CG17816	-
FBgn0024897	b6	b6		FBgn0262028	CR42839	-
FBgn0036969	FBgn0036969	Serpin 77Bb		FBgn0023171	rnh1	ribonuclease H1
FBgn0264901	CR44092	-		FBgn0264776	CG44014	-
FBgn0267691	CR46027	-		FBgn0039430	CG5455	-
FBgn0032906	RPA2	Replication protein A2		FBgn0026428	HDAC6	Histone deacetylase 6
FBgn0013765	cnn	centrosomin		FBgn0036165	chrb	charybde
FBgn0035476	CG12766	-		FBgn0033543	CG12338	-
FBgn0020633	Mcm7	Minichromosome maintenance 7		FBgn0259163	CG42268	-
FBgn0038660	CG14291	-		FBgn0267035	CR45479	-
FBgn0004379	Klp67A	Kinesin-like protein at 67A		FBgn0034697	GM130	Golgi matrix protein 130 kD
FBgn0000357	Cp18	Chorion protein 18		FBgn0003301	rut	rutabaga
FBgn0085452	CG34423	-		FBgn0085423	CG34394	-
FBgn0036225	CG5883	-		FBgn0039085	CG10170	-
FBgn0033204	CG2065	-		FBgn0261560	Thor	Thor
FBgn0034761	CG4250	-		FBgn0051015	PH4alphaPV	prolyl-4-hydroxylase-alpha PV
FBgn0051288	CG31288	-		FBgn0036766	CG5506	-
FBgn0037101	CG7634	-		FBgn0011555	thetaTry	thetaTrypsin
FBgn0085360	CG34331	-		FBgn0027794	Lrpprc2	Leucine-rich pentatricopeptide repeat containing 2
FBgn0020270	mre11	meiotic recombination 11		FBgn0015569	alpha-Est10	alpha-Esterase-10
FBgn0034523	Nnf1a	Nnf1a		FBgn0037602	SLIRP2	SRA stem-loop interacting RNA binding protein 2
FBgn0040290	RecQ4	RecQ4 helicase		FBgn0063497	GstE3	Glutathione S transferase E3
FBgn0005655	PCNA	Proliferating cell nuclear antigen		FBgn0033540	Elp2	Elongator complex protein 2
FBgn0032086	CG17906	-		FBgn0051370	CG31370	-
FBgn0263336	CR43417	-		FBgn0026061	Mipp1	Multiple inositol polyphosphate phosphatase 1
FBgn0037531	CG10445	-		FBgn0263607	l(3)72Dp	lethal (3) 72Dp
FBgn0267481	CR45831	-		FBgn0037930	CG14715	-
FBgn0029821	CG4020	-		FBgn0039856	CG1774	-
FBgn0015570	alpha-Est2	alpha-Esterase-2		FBgn0039849	CG11334	-
FBgn0036806	Cyp12c1	Cyp12c1		FBgn0058178	CG40178	-
FBgn0020388	Gcn5	Gcn5 acetyltransferase		FBgn0036300	CG10688	Phosphomannomutase type 2
FBgn0038020	GstD9	Glutathione S transferase D9		FBgn0036422	CG3868	-
FBgn0029765	CG16756	-		FBgn0030995	CG7914	-
FBgn0086356	tum	tumbleweed		FBgn0263081	CG43349	-
FBgn0050489	Cyp12d1-p	Cyp12d1-p		FBgn0035571	CG12493	-
FBgn0027578	CG14526	-		FBgn0030300	Sk1	Sphingosine kinase 1
FBgn0264542	CG43921	heavyweight		FBgn0036024	CG18180	-
FBgn0013278	Hsp70Bb	Heat-shock-protein-70Bb		FBgn0086367	t	tan
FBgn0051216	Naam	Nicotinamide amidase		FBgn0034612	CG10505	-
FBgn0259113	DNApol-alpha180	DNA polymerase alpha 180kD		FBgn0042103	CG18746	-
FBgn0011704	RnrS	Ribonucleoside diphosphate reductase small subunit		FBgn0015001	iotaTry	iotaTrypsin
FBgn0031519	CG3326	Fidgetin		FBgn0019952	Orct	Organic cation transporter
FBgn0032698	CG10336	-		FBgn0040319	Gclc	Glutamate-cysteine ligase catalytic subunit
FBgn0030263	CG2076	-		FBgn0036759	CG5577	-
FBgn0262951	CR43270	-		FBgn0037517	CG10086	-
FBgn0024227	aurB	aurora B		FBgn0032482	Pect	Phosphoethanolamine cytidylyltransferase
FBgn0014861	Mcm2	Minichromosome maintenance 2		FBgn0032614	CG13284	-
FBgn0028411	Nxt1	NTF2-related export protein 1		FBgn0052669	CG32669	-
FBgn0266044	CR44809	-		FBgn0040551	CG11686	-
FBgn0033302	Cyp6a14	Cyp6a14		FBgn0050456	CG30456	-
FBgn0005696	DNApol-alpha73	DNA polymerase alpha 73kD		FBgn0034606	ASPP	Ankyrin-repeat, SH3-domain, and Proline-rich-region containing Protein
FBgn0031643	CG3008	-		FBgn0031320	CG5126	-
FBgn0025456	CREG	Cellular Repressor of E1A-stimulated Genes		FBgn0042105	CG18748	-
FBgn0040778	CG17977	-		FBgn0034753	CG2852	-
FBgn0035084	CG15861	-		FBgn0031678	CG31918	-
FBgn0032456	MRP	Multidrug-Resistance like Protein 1		FBgn0262870	axo	axotactin
FBgn0033115	Spn42De	Serpin 42De		FBgn0039590	CG10011	-
FBgn0035780	CG18417	-		FBgn0035619	CG10592	-
FBgn0034493	CG8908	-		FBgn0025687	LKRSDH	Lysine ketoglutarate reductase/saccharopine dehydrogenase
FBgn0037149	CG14561	-		FBgn0259244	CG42342	-
FBgn0085298	CG34269	-		FBgn0035206	CG9186	-
FBgn0041180	Tep4	Thioester-containing protein 4		FBgn0066101	LpR1	Lipophorin receptor 1
FBgn0032390	dgt2	dim gamma-tubulin 2		FBgn0030060	CG2004	-
FBgn0042110	CG18765	-		FBgn0038035	lig3	DNA ligase III
FBgn0051473	CG31473	-		FBgn0030946	CG6659	-
FBgn0025814	Mgstl	Microsomal glutathione S-transferase-like		FBgn0261596	RpS24	Ribosomal protein S24
FBgn0038680	Cyp12a5	Cyp12a5		FBgn0038056	CG5961	-
FBgn0036290	CG10638	-		FBgn0004919	gol	goliath
FBgn0013811	Dhc62B	Dynein heavy chain at 62B		FBgn0040212	Dhap-at	Dihydroxyacetone phosphate acyltransferase
FBgn0039003	wfs1	wolfram syndrome 1		FBgn0052379	CG32379	-
FBgn0039310	CG11878	-		FBgn0037548	CG7900	-
FBgn0053120	CG33120	-		FBgn0035679	CG10467	-
FBgn0260755	CG42553	-		FBgn0034588	CG9394	-
FBgn0030122	CG16892	-		FBgn0032733	CG15170	-
FBgn0039319	CG13659	-		FBgn0039641	CG14511	-
FBgn0026085	dgt4	dim gamma-tubulin 4		FBgn0035725	Mis12	Mis12
FBgn0035210	msd5	mitotic spindle density 5		FBgn0029798	CG4078	-
FBgn0034354	GstE11	Glutathione S transferase E11		FBgn0267185	CR45625	-
FBgn0028434	Ercc1	Ercc1		FBgn0037718	P58IPK	P58IPK
FBgn0053653	Cadps	Calcium-dependent secretion activator		FBgn0033494	KCNQ	KCNQ potassium channel
FBgn0004367	mei-41	meiotic 41		FBgn0042126	CG18788	-
FBgn0002641	mal	maroon-like		FBgn0004870	bab1	bric a brac 1
FBgn0025373	Fpps	Farnesyl pyrophosphate synthase		FBgn0034999	CG3394	-
FBgn0037151	CG7130	-		FBgn0029091	CS-2	Chitin synthase 2
FBgn0037345	rev7	rev7		FBgn0261808	cu	curled
FBgn0037634	hng2	hinge2		FBgn0036732	Oatp74D	Organic anion transporting polypeptide 74D
FBgn0010226	GstS1	Glutathione S transferase S1		FBgn0263235	Phae2	Phaedra 2
FBgn0034527	CG9945	-		FBgn0001218	Hsc70-3	Heat shock 70-kDa protein cognate 3
FBgn0000395	cv-2	crossveinless 2		FBgn0031249	CG11911	-
FBgn0032285	CG17108	-		FBgn0025678	CaBP1	calcium-binding protein 1
FBgn0033945	CG12868	-		FBgn0036882	CG9279	-
FBgn0051118	RabX4	RabX4		FBgn0263354	CG42784	-
FBgn0031114	cactin	cactin		FBgn0265301	CR44274	-
FBgn0003502	Btk29A	Btk family kinase at 29A		FBgn0267605	CR45943	-
FBgn0036501	CG7272	-		FBgn0031974	CG12560	-
FBgn0061476	Zwilch	Zwilch		FBgn0030367	Cyp311a1	Cyp311a1
FBgn0033928	Arc2	Arc2		FBgn0264087	Slob	Slowpoke binding protein
FBgn0015929	dpa	disc proliferation abnormal		FBgn0039562	Gp93	Glycoprotein 93
FBgn0030994	HP1D3csd	Heterochromatin Protein 1D3 chromoshadow domain		FBgn0065110	ppk10	pickpocket 10
FBgn0260985	RfC4	Replication factor C subunit 4		FBgn0032820	fbp	fructose-1,6-bisphosphatase
FBgn0022338	dnk	deoxyribonucleoside kinase		FBgn0035186	CG13912	-
FBgn0039044	p53	p53		FBgn0263234	Phae1	Phaedra 1
FBgn0041627	Ku80	Ku80		FBgn0260477	CG30283	-
FBgn0002891	mus205	mutagen-sensitive 205		FBgn0032945	CG8665	-
FBgn0261270	SelD	Selenide,water dikinase		FBgn0032402	CG14945	-
FBgn0036486	Msh6	Msh6		FBgn0000079	Amy-p	Amylase proximal
FBgn0003189	r	rudimentary		FBgn0030360	CG1806	-
FBgn0025815	Mcm6	Minichromosome maintenance 6		FBgn0259735	CG42389	-
FBgn0030955	CG6891	-		FBgn0039454	CG14247	-
FBgn0020622	Pi3K21B	Pi3K21B		FBgn0261862	whd	withered
FBgn0047114	CG31142	-		FBgn0051777	CG31777	-
FBgn0002645	Map205	Microtubule-associated protein 205		FBgn0053971	Ir62a	Ionotropic receptor 62a
FBgn0037714	CG9396	-		FBgn0031824	CG9547	-
FBgn0260962	pic	piccolo		FBgn0039092	CG16723	-
FBgn0015245	Hsp60	Heat shock protein 60A		FBgn0039519	Cyp6a18	Cyp6a18
FBgn0013432	bcn92	bcn92		FBgn0004652	fru	fruitless
FBgn0039488	CG6066	-		FBgn0039886	CG2003	-
FBgn0036702	CG6512	-		FBgn0033128	Tsp42Eg	Tetraspanin 42Eg
FBgn0033926	Arc1	Activity-regulated cytoskeleton associated protein 1		FBgn0039342	CG5107	-
FBgn0037703	JHDM2	JmjC domain-containing histone demethylase 2		FBgn0038733	CG11407	-
FBgn0003346	RanGAP	Ran GTPase activating protein		FBgn0031695	Cyp4ac3	Cyp4ac3
FBgn0024510	dlt	discs lost		FBgn0038498	beat-IIa	beaten path IIa
FBgn0052641	CG32641	-		FBgn0035697	CG10163	-
FBgn0262732	mbf1	multiprotein bridging factor 1		FBgn0033518	Prx2540-2	Peroxiredoxin 2540-2
FBgn0031741	CG11034	-		FBgn0040060	yip7	yippee interacting protein 7
FBgn0039207	CG5789	-		FBgn0046776	CR14033	-
FBgn0037934	CG6830	-		FBgn0263236	SP1029	SP1029
FBgn0034564	CG9344	-		FBgn0038595	CG7142	-
FBgn0053158	CG33158	-		FBgn0052843	Dh31-R	Diuretic hormone 31 Receptor
FBgn0003943	Ubi-p63E	Ubiquitin-63E		FBgn0037222	CG14642	-
FBgn0034312	CG10916	-		FBgn0016123	Alp4	Alkaline phosphatase 4
FBgn0032781	RtcB	RtcB-like		FBgn0029843	Nep1	Neprilysin 1
FBgn0033526	Caf1-105	Chromatin assembly factor 1, p105 subunit		FBgn0083940	RhoU	RhoU
FBgn0053230	CG33230	-		FBgn0032135	GlcAT-S	GlcAT-S
FBgn0262619	DNA-ligI	DNA ligase I		FBgn0025837	CG17636	-
FBgn0051633	CG31633	-		FBgn0051792	CG31792	-
FBgn0038344	obe	obelus		FBgn0031998	SLC5A11	Sodium/solute co-transporter-like 5A11
FBgn0037719	bocks	bocksbeutel		FBgn0030348	CG10352	-
FBgn0024491	Bin1	Bicoid interacting protein 1		FBgn0036768	CG7402	-
FBgn0032811	CG10268	-		FBgn0036767	CG16775	-
FBgn0051155	Rpb7	Rpb7		FBgn0033097	Zip42C.2	Zinc/iron regulated transporter-related protein 42C.2
FBgn0029079	icln	icln		FBgn0034716	Oatp58Dc	Organic anion transporting polypeptide 58Dc
FBgn0039403	Sld5	Sld5		FBgn0039789	CG9717	-
FBgn0034657	LBR	Lamin B receptor		FBgn0053126	NLaz	Neural Lazarillo
FBgn0000615	exu	exuperantia		FBgn0034605	CG15661	-
FBgn0027889	ball	ballchen		FBgn0265631	CG44438	-
FBgn0025832	Fen1	Flap endonuclease 1		FBgn0031801	CG9498	-
FBgn0036126	CG6272	Inverted repeat binding protein 18 kDa		FBgn0051436	CG31436	-
FBgn0261530	nbs	nbs		FBgn0050289	CG30289	-
FBgn0035464	CG12006	Phosphatidylinositol glycan anchor biosynthesis class B		FBgn0031033	CG14219	-
FBgn0002183	dre4	dre4		FBgn0050016	CG30016	-
FBgn0011774	Irbp	Inverted repeat-binding protein		FBgn0000078	Amy-d	Amylase distal
FBgn0039223	CG5805	-		FBgn0267164	CR45604	-
FBgn0266268	FeCH	Ferrochelatase		FBgn0038088	CG10126	-
FBgn0037810	sle	slender lobes		FBgn0037521	CG2993	-
FBgn0030196	Psf3	Psf3		FBgn0028853	CG15263	-
FBgn0010288	Uch	Ubiquitin carboxy-terminal hydrolase		FBgn0034052	CG8299	-
FBgn0030510	CG12177	-		FBgn0052091	CG32091	-
FBgn0003732	Top2			FBgn0033324	CG14744	-
FBgn0037391	CG2017	-		FBgn0265001	ppk18	pickpocket 18
FBgn0030092	fh	frataxin		FBgn0011706	rpr	reaper
FBgn0038349	AOX3	Aldehyde oxidase 3		FBgn0051663	CG31663	-
FBgn0034362	CG5323	-		FBgn0038682	CG5835	-
FBgn0040064	yip2	yippee interacting protein 2		FBgn0263974	qin	qin
FBgn0033301	CG12780	-		FBgn0038485	CG5255	-
FBgn0041164	armi	armitage		FBgn0001229	Hsp67Bc	Heat shock gene 67Bc
FBgn0260639	gammaTub23C	gamma-Tubulin at 23C		FBgn0261356	CG42633	-
FBgn0023531	CG32809	-		FBgn0265798	CR44587	-
FBgn0004926	eIF-2beta	eukaryotic translation initiation factor 2 subunit beta		FBgn0035544	CG15021	-
FBgn0001258	ImpL3	Ecdysone-inducible gene L3		FBgn0015035	Cyp4e3	Cytochrome P450-4e3
FBgn0032877	CG2617	-		FBgn0036381	CG8745	-
FBgn0038301	CG6654	-		FBgn0043576	PGRP-SC1a	Peptidoglycan recognition protein SC1a
FBgn0045761	CHKov1	CHK domain ov1		FBgn0034647	pirk	poor Imd response upon knock-in
FBgn0036552	CG17028	-		FBgn0031032	CG14204	-
FBgn0027081	ThrRS	Threonyl-tRNA synthetase		FBgn0027934	alpha-Est4aPsi	alpha-Est4aPsi
FBgn0000326	clt	cricklet		FBgn0051272	CG31272	-
FBgn0001197	His2Av	Histone H2A variant		FBgn0051106	CG31106	-
FBgn0035534	mRpS6	mitochondrial ribosomal protein S6		FBgn0050151	CG30151	-
FBgn0002887	mus201	mutagen-sensitive 201		FBgn0037627	CG13318	-
FBgn0001179	hay	haywire		FBgn0030097	CG12115	-
FBgn0039326	CG10562	-		FBgn0063493	GstE7	Glutathione S transferase E7
FBgn0261065	Cpsf73	Cleavage and polyadenylation specificity factor 73		FBgn0264862	CR44053	-
FBgn0020653	Trxr-1	Thioredoxin reductase-1		FBgn0037724	Fst	Frost
FBgn0037637	IscU	Iron-sulfur cluster assembly enzyme		FBgn0039058	VhaAC39-2	Vacuolar H[+] ATPase AC39 subunit 2
FBgn0031115	CG11710	-		FBgn0003082	phr	photorepair
FBgn0038953	CG18596	-		FBgn0035267	CG13921	-
FBgn0050496	CG30496	-		FBgn0033521	CG12896	-
FBgn0000426	SmF	Small ribonucleoprotein particle protein SmF		FBgn0003861	trp	transient receptor potential
FBgn0250869	CG42240	-		FBgn0034335	GstE1	Glutathione S transferase E1
FBgn0261933	SmD1	Small ribonucleoprotein particle protein SmD1		FBgn0085792	CR41509	-
FBgn0035907	GstO1	Glutathione S transferase O1		FBgn0267278	CR45714	-
FBgn0036502	CG7841	-		FBgn0032981	CG3635	-
FBgn0022213	Cas	Chromosome segregation 1		FBgn0265161	CR44230	-
FBgn0266064	GlyS	Glycogen synthase		FBgn0024251	bbx	bobby sox
FBgn0031145	Ntf-2	Nuclear transport factor-2		FBgn0043783	CG32444	-
FBgn0037376	CG2051	Histone acetyltransferase 1		FBgn0040350	CG3690	-
FBgn0039301	Nup37	Nucleoporin 37kD		FBgn0038257	smp-30	Senescence marker protein-30
FBgn0033528	trsn	translin		FBgn0050265	CG30265	-
FBgn0030506	Lig4	Ligase4		FBgn0035791	CG8539	-
FBgn0039561	mfrn	mitoferrin		FBgn0039094	CG10184	-
FBgn0021768	nudC	nudC		FBgn0004573	5-HT7	5-hydroxytryptamine (serotonin) receptor 7
FBgn0038772	mdlc	midlife crisis		FBgn0035886	Jon66Ci	Jonah 66Ci
FBgn0038536	CG7655	-		FBgn0035968	Slc45-1	Solute carrier family 45 member 1
FBgn0031401	papi	papi		FBgn0027073	CG4302	-
FBgn0042712	HBS1	HBS1		FBgn0031910	CG15818	-
FBgn0036487	Prp31	Pre-mRNA processing factor 31		FBgn0263380	CR43432	-
FBgn0035146	CG13893	-		FBgn0031461	daw	dawdle
FBgn0036771	CG14353	-		FBgn0038529	CG14323	-
FBgn0015037	Cyp4p1	Cytochrome P450-4p1		FBgn0051091	CG31091	-
FBgn0039139	Ime4	Inducer of meiosis 4		FBgn0053282	CG33282	-
FBgn0031068	Alr	Augmenter of liver regeneration		FBgn0038873	CG5892	-
FBgn0032168	CG13126	-		FBgn0039059	CG13829	-
FBgn0031977	baf	barrier to autointegration factor		FBgn0030836	CG8664	-
FBgn0037082	CG5664	-		FBgn0035131	mthl9	methuselah-like 9
FBgn0024947	NTPase	NTPase		FBgn0033574	Spn47C	Serpin 47C
FBgn0037770	Art4	Arginine methyltransferase 4		FBgn0051089	CG31089	-
FBgn0039525	CG5646	-		FBgn0036986	CG5282	-
FBgn0053198	pen-2	presenilin enhancer		FBgn0263504	CR43493	-
FBgn0037696	GstZ1	Glutathione S transferase Z1		FBgn0265369	CR44310	-
FBgn0266711	EloC	Elongin C		FBgn0266704	CR45194	-
FBgn0010611	Hmgs	HMG Coenzyme A synthase		FBgn0003227	rec	recombination-defective
FBgn0030930	GalNAc-T2	UDP-N-acetyl-alpha-D-galactosamine:polypeptide N-acetylgalactosaminyltransferase 2		FBgn0035887	Jon66Cii	Jonah 66Cii
FBgn0037580	DppIII	Dipeptidyl aminopeptidase III		FBgn0032338	CG16854	-
FBgn0051632	sens-2	senseless-2		FBgn0031701	TotM	Turandot M
FBgn0263606	Hsc20	Heat shock protein cognate 20		FBgn0010358	deltaTry	deltaTrypsin
FBgn0034908	CG5543	-		FBgn0037727	CG8358	-
FBgn0032724	CG10428	-		FBgn0260746	Ect3	Ectoderm-expressed 3
FBgn0033235	CG8728	-		FBgn0033541	CG12934	-
FBgn0014189	Hel25E	Helicase at 25E		FBgn0034715	Oatp58Db	Organic anion transporting polypeptide 58Db
FBgn0037958	CG6962	-		FBgn0031343	CG18131	-
FBgn0027617	CG5808	-		FBgn0015399	kek1	kekkon-1
FBgn0032597	CG17904	-		FBgn0036362	CG10725	-
FBgn0033476	oys	oysgedart		FBgn0029856	CG11700	-
FBgn0261112	APP-BP1	beta-Amyloid precursor protein binding protein 1		FBgn0035638	Tektin-C	Tektin C
FBgn0031107	HERC2	HECT and RLD domain containing protein 2		FBgn0038435	Gyc-89Da	Guanylyl cyclase at 89Da
FBgn0036263	thoc6	thoc6		FBgn0000473	Cyp6a2	Cytochrome P450-6a2
FBgn0001280	janA	janus A		FBgn0052364	tut	tumorous testis
FBgn0032393	CG12264	-		FBgn0263219	Dscam4	Down syndrome cell adhesion molecule 4
FBgn0038854	CG7044	-		FBgn0085364	FBgn0085364
FBgn0264294	Cyt-b5	Cytochrome b5
FBgn0038763	CG4433	Phosphatidylinositol glycan anchor biosynthesis class L
FBgn0021944	Coprox	Coproporphyrinogen oxidase
FBgn0034639	CG15673	-
FBgn0015805	HDAC1	Histone deacetylase 1
FBgn0038043	CG17202	-
FBgn0263599	l(3)72Ab	lethal (3) 72Ab
FBgn0033340	CG13751	-
FBgn0052179	Krn	Keren
FBgn0036574	elg1	enhanced level of genomic instability 1
FBgn0015737	Hmu	Hemomucin
FBgn0026015	Top3beta	Topoisomerase 3beta
FBgn0036028	CG16717	-
FBgn0050022	CG30022	-
FBgn0015623	Cpr	Cytochrome P450 reductase
FBgn0029118	Sucb	Sucb
FBgn0067783	att-ORFA	Dephosphocoenzyme A carrier
FBgn0034430	mip40	Myb-interacting protein 40
FBgn0010551	Phb2	Prohibitin 2
FBgn0024285	Srp54	Srp54
FBgn0038704	CG5316	-
FBgn0038401	CG5916	-
FBgn0001961	Arpc1	Actin-related protein 2/3 complex, subunit 1
FBgn0030266	CG11122	-
FBgn0038318	CG6236	-
FBgn0024352	Hop	Stress induced phosphoprotein 1
FBgn0001977	CIAPIN1	Cytokine induced apoptosis inhibitor 1
FBgn0027094	AlaRS	Alanyl-tRNA synthetase
FBgn0034432	CG7461	-
FBgn0263351	AP-2mu	Adaptor Protein complex 2, mu subunit
FBgn0037707	RnpS1	RNA-binding protein S1
FBgn0020278	loco	locomotion defects
FBgn0029882	CG3226	-
FBgn0262647	Nup160	Nucleoporin 160kD
FBgn0034650	NC2alpha	Negative Cofactor 2alpha
FBgn0030034	CG10555	-
FBgn0032340	FBgn0032340
FBgn0034310	Nup75	Nucleoporin 75kD
FBgn0003744	trc	tricornered
FBgn0036814	CG14073	-
FBgn0036340	SRm160	SRm160
FBgn0037372	CG2091	-
FBgn0029676	HIP-R	Hsc/Hsp70-interacting protein related
FBgn0011327	Uch-L5	Ubiquitin carboxy-terminal hydrolase L5
FBgn0052528	parvin	parvin
FBgn0025457	Bub3	Bub3
FBgn0036828	CG6841	-
FBgn0034795	MED23	Mediator complex subunit 23
FBgn0029887	CG3198	-
FBgn0036272	CG4300	-
FBgn0027615	CG6404	-
FBgn0029113	Uba2	Ubiquitin activating enzyme 2
FBgn0261789	SmD2	Small ribonucleoprotein particle protein SmD2
FBgn0037084	Syx6	Syntaxin 6
FBgn0033482	CG1371	-
FBgn0036484	Pex3	Peroxin 3
FBgn0036763	TrpRS-m	Tryptophanyl-tRNA synthetase, mitochondrial
FBgn0031078	Nup205	Nucleoporin 205kD
FBgn0040284	FBgn0040284
FBgn0025335	CG4585	-
FBgn0036337	AdenoK	Adenosine Kinase
FBgn0004687	Mlc-c	Myosin light chain cytoplasmic
FBgn0000412	D1	D1 chromosomal protein
FBgn0020309	crol	crooked legs
