# Supplementary material for: The transcription factor Hey and nuclear lamins specify and maintain cell identity
Source: eLife. 2019 Jul 16;8:e44745. doi: 10.7554/eLife.44745 (PMC6634966; doi:10.7554/eLife.44745)
Supplement: Supplementary file 2. — GO analyses GO analysis of Hey RNAi in whole gut and purified progenitors by DAVID GO analysis of Hey RNAi in whole gut and purified progenitors by cytoscape GO analysis of genes regulated by LamDm0 expression in ECs [file elife-44745-supp2.xlsx]

## Sheet: GO referance
Sheet Reference
DAVID	Gene ontology analysis of Hey regulated genes after targeting hey either in EB or EC using the Database for Annotation, Visualization and Integrated Discovery (DAVID http://david.abcc.ncifcrf.gov/home.jsp) v6.8 using default settings.
Cytoscape	Gene-Ontology analyses of biological processes (BP) cellar component (CC) and molecular function (MF) for differentialy expressed genes after targeting hey either in EB or EC using the app ClueGO (v2.2.5) in the Cytoscape v 3.4.0

## Sheet: Hey RNAi DAVID
DAVID 6.8 - GOTERM
GOTERM: BP - biological processes, MF - molecular functions, CC - cellular components
Genes down regulated (DR) upon targeting dHey in EC
GOTERM	Term	Count	%	PValue
BP	GO:0006508~proteolysis	30	13.3333	2.00941e-10
CC	GO:0043231~intracellular membrane-bounded organelle	12	5.33333	8.17422e-09
MF	GO:0016020~membrane	22	9.77778	1.28099e-08
BP	GO:0016705~oxidoreductase activity, acting on paired donors, with incorporation or reduction of molecular oxygen	13	5.77778	4.76209e-08
BP	GO:0055114~oxidation-reduction process	23	10.2222	8.67035e-08
MF	GO:0009055~electron carrier activity	14	6.22222	3.04155e-07
MF	GO:0005506~iron ion binding	15	6.66667	4.33703e-07
MF	GO:0020037~heme binding	14	6.22222	5.3582e-07
MF	GO:0004252~serine-type endopeptidase activity	20	8.88889	1.17379e-06
BP	GO:0008152~metabolic process	11	4.88889	0.000150917
BP	GO:0006810~transport	8	3.55556	0.000221748
CC	GO:0005622~intracellular	7	3.11111	0.000247465
MF	GO:0003796~lysozyme activity	5	2.22222	0.000276212
MF	GO:0008970~phosphatidylcholine 1-acylhydrolase activity	4	1.77778	0.000473201
CC	GO:0016021~integral component of membrane	26	11.5556	0.000627862
CC	GO:0009986~cell surface	5	2.22222	0.00235249
MF	GO:0005215~transporter activity	8	3.55556	0.00239755
BP	GO:0019730~antimicrobial humoral response	5	2.22222	0.00335211
MF	GO:0005316~high-affinity inorganic phosphate:sodium symporter activity	4	1.77778	0.0040698
BP	GO:0016311~dephosphorylation	5	2.22222	0.00686105
BP	GO:0015918~sterol transport	3	1.33333	0.00769399
MF	GO:0032934~sterol binding	3	1.33333	0.00875407
BP	GO:0006011~UDP-glucose metabolic process	3	1.33333	0.0095221
MF	GO:0016747~transferase activity, transferring acyl groups other than amino-acyl groups	4	1.77778	0.0116467
BP	GO:0016042~lipid catabolic process	4	1.77778	0.0134372
BP	GO:0006629~lipid metabolic process	5	2.22222	0.0160838
MF	GO:0008194~UDP-glycosyltransferase activity	3	1.33333	0.0165842
MF	GO:0008431~vitamin E binding	3	1.33333	0.0165842
MF	GO:0004222~metalloendopeptidase activity	6	2.66667	0.017356
MF	GO:0016298~lipase activity	4	1.77778	0.0188354
MF	GO:0052689~carboxylic ester hydrolase activity	5	2.22222	0.0298773
MF	GO:0016758~transferase activity, transferring hexosyl groups	3	1.33333	0.0301765
MF	GO:0004059~aralkylamine N-acetyltransferase activity	2	0.888889	0.0364468
MF	GO:0004565~beta-galactosidase activity	2	0.888889	0.0364468
BP	GO:0008340~determination of adult lifespan	7	3.11111	0.0388739
MF	GO:0004035~alkaline phosphatase activity	3	1.33333	0.0424245
BP	GO:2000060~positive regulation of protein ubiquitination involved in ubiquitin-dependent protein catabolic process	2	0.888889	0.0448768
Genes up regulated (UR) upon targeting dHey in EC
Category	Term	Count	%	PValue
BP	GO:0006261~DNA-dependent DNA replication	5	3.67647	1.91175e-05
BP	GO:0006310~DNA recombination	5	3.67647	1.91175e-05
BP	GO:0006260~DNA replication	6	4.41176	5.34801e-05
BP	GO:0006281~DNA repair	6	4.41176	0.00100304
MF	GO:0003697~single-stranded DNA binding	4	2.94118	0.00118389
BP	GO:0055085~transmembrane transport	10	7.35294	0.00200092
MF	GO:0015381~high-affinity sulfate transmembrane transporter activity	3	2.20588	0.00250074
CC	GO:0005875~microtubule associated complex	10	7.35294	0.00254076
BP	GO:0009950~dorsal/ventral axis specification	4	2.94118	0.00408033
BP	GO:0008272~sulfate transport	3	2.20588	0.00498161
CC	GO:0005635~nuclear envelope	4	2.94118	0.00703896
BP	GO:0006302~double-strand break repair	3	2.20588	0.0162465
BP	GO:0000723~telomere maintenance	3	2.20588	0.0178426
BP	GO:0008152~metabolic process	6	4.41176	0.0202488
BP	GO:0022008~neurogenesis	12	8.82353	0.0213854
CC	GO:0005662~DNA replication factor A complex	2	1.47059	0.0279201
BP	GO:0006289~nucleotide-excision repair	3	2.20588	0.028707
CC	GO:0005634~nucleus	23	16.9118	0.0406895
CC	GO:0072687~meiotic spindle	2	1.47059	0.0461045
MF	GO:0004386~helicase activity	3	2.20588	0.0496344
Genes down regulated (DR) in purified EB's upon targeting dHey in EB
GOTERM	Term	Count	%	PValue
CC	GO:0005739~mitochondrion	18	7.75862	0.000606683
BP	GO:0007155~cell adhesion	9	3.87931	0.000962373
CC	GO:0005912~adherens junction	6	2.58621	0.00148572
MF	GO:0003851~2-hydroxyacylsphingosine 1-beta-galactosyltransferase activity	3	1.2931	0.00218222
MF	GO:0030170~pyridoxal phosphate binding	5	2.15517	0.00284612
CC	GO:0005914~spot adherens junction	3	1.2931	0.00325412
BP	GO:0033627~cell adhesion mediated by integrin	4	1.72414	0.00584066
MF	GO:0004768~stearoyl-CoA 9-desaturase activity	3	1.2931	0.00735018
BP	GO:0007298~border follicle cell migration	8	3.44828	0.00821236
BP	GO:0016337~single organismal cell-cell adhesion	4	1.72414	0.00854769
CC	GO:0008305~integrin complex	3	1.2931	0.00878581
MF	GO:0050839~cell adhesion molecule binding	4	1.72414	0.0120167
MF	GO:0005525~GTP binding	9	3.87931	0.012427
BP	GO:0000902~cell morphogenesis	5	2.15517	0.0127002
BP	GO:0045186~zonula adherens assembly	3	1.2931	0.0129276
BP	GO:0007157~heterophilic cell-cell adhesion via plasma membrane cell adhesion molecules	4	1.72414	0.0131348
MF	GO:0000287~magnesium ion binding	5	2.15517	0.0136501
BP	GO:0007314~oocyte anterior/posterior axis specification	4	1.72414	0.0144618
CC	GO:0005811~lipid particle	10	4.31034	0.0163709
CC	GO:0005915~zonula adherens	3	1.2931	0.0166436
MF	GO:0005524~ATP binding	21	9.05172	0.0167072
CC	GO:0016324~apical plasma membrane	5	2.15517	0.0182866
BP	GO:0019991~septate junction assembly	4	1.72414	0.0188836
CC	GO:0030018~Z disc	4	1.72414	0.0223622
BP	GO:0045167~asymmetric protein localization involved in cell fate determination	3	1.2931	0.0249513
MF	GO:0004871~signal transducer activity	4	1.72414	0.0275524
BP	GO:0006909~phagocytosis	9	3.87931	0.0287849
CC	GO:0030424~axon	5	2.15517	0.0315548
CC	GO:0045169~fusome	4	1.72414	0.0345923
CC	GO:0005743~mitochondrial inner membrane	5	2.15517	0.0347399
BP	GO:0030720~oocyte localization involved in germarium-derived egg chamber formation	3	1.2931	0.0360145
BP	GO:0007160~cell-matrix adhesion	3	1.2931	0.0360145
CC	GO:0005737~cytoplasm	29	12.5	0.038056
MF	GO:0050321~tau-protein kinase activity	2	0.862069	0.0383688
BP	GO:0035019~somatic stem cell maintenance	3	1.2931	0.0400505
BP	GO:0008105~asymmetric protein localization	3	1.2931	0.0400505
Genes up regulated (UR) in purified EB's upon targeting dHey in EB
GOTERM	Term	Count	%	PValue
BP	GO:0007346~regulation of mitotic cell cycle	4	3.9604	0.00236013
BP	GO:0007424~open tracheal system development	5	4.9505	0.00742324
BP	GO:0015031~protein transport	4	3.9604	0.00857404
MF	GO:0000977~RNA polymerase II regulatory region sequence-specific DNA binding	3	2.9703	0.0166446
BP	GO:0032482~Rab protein signal transduction	3	2.9703	0.0223758
BP	GO:0035157~negative regulation of fusion cell fate specification	2	1.9802	0.0278328
BP	GO:0050768~negative regulation of neurogenesis	2	1.9802	0.0414611
CC	GO:0031982~vesicle	3	2.9703	0.0435177

## Sheet: Hey RNAi Cytoscape
	Cytoscape version 3.4.0
	GOTERM: BP - biological processes, MF - molecular functions, CC - cellular components
	Genes down regulated (DR) upon targeting dHey in EC
Fig. 3B	GOTerm	Ontology Source	Term PValue	Term PValue Corrected with Bonferroni step down	Group PValue	Group PValue Corrected with Bonferroni step down
G1	glutamine family amino acid metabolic process	BP	0.00081	0.026	0.00081	0.0024	BP
G2	glutamine family amino acid biosynthetic process	BP	0.0008	0.027	0.00081	0.0024
	metalloendopeptidase activity	MF	0.0015	0.049	0.0015	0.0015	MF
S8	secondary active transmembrane transporter activity	MF	0.00063	0.022	0.0011	0.0023
S7	symporter activity	MF	0.00017	0.0078	0.0011	0.0023
S6	solute:cation symporter activity	MF	0.00014	0.0068	0.0011	0.0023
S5	anion:cation symporter activity	MF	0.00022	0.0096	0.0011	0.0023
S4	phosphate ion transmembrane transporter activity	MF	0.00071	0.024	0.0011	0.0023
S3	sodium ion transmembrane transporter activity	MF	0.00049	0.018	0.0011	0.0023
S2	sodium:phosphate symporter activity	MF	0.00022	0.0094	0.0011	0.0023
S1	solute:sodium symporter activity	MF	3e-05	0.0015	0.0011	0.0023
S9	high affinity inorganic phosphate:sodium symporter activity	MF	0.00011	0.0058	0.0011	0.0023
V1	vitamin binding	MF	0.0001	0.0052	0.0001	0.00052
V2	vitamin E binding	MF	0.00047	0.018	0.0001	0.00052
MF8	cell fraction	CC	1.3e-08	8.7e-07	4.2e-07	3.4e-06	CC
MF7	oxidoreductase activity, acting on paired donors, with incorporation or reduction of molecular oxygen	MF	1.4e-08	8.9e-07	4.2e-07	3.4e-06
MF6	insoluble fraction	CC	1.1e-08	7.5e-07	4.2e-07	3.4e-06
MF1	membrane fraction	CC	7.9e-09	5.4e-07	4.2e-07	3.4e-06
MF2	heme binding	MF	3.4e-08	2.1e-06	4.2e-07	3.4e-06
MF3	vesicular fraction	CC	1.1e-08	7.4e-07	4.2e-07	3.4e-06
MF4	iron ion binding	MF	9e-08	5.3e-06	4.2e-07	3.4e-06
MF5	microsome	CC	1.1e-08	7.4e-07	4.2e-07	3.4e-06
CW3	hydrolase activity, acting on glycosyl bonds	MF	0.00042	0.016	0.00052	0.002
CW4	cell wall macromolecule metabolic process	BP	1.1e-06	6.9e-05	0.00052	0.002
CW1	cell wall macromolecule catabolic process	BP	1.1e-06	6.9e-05	0.00052	0.002
CW2	hydrolase activity, hydrolyzing O-glycosyl compounds	MF	0.00026	0.01	0.00052	0.002
CW5	lysozyme activity	MF	6.5e-06	0.00035	0.00052	0.002
CE4	hydrolase activity, acting on ester bonds	MF	2.8e-05	0.0015	2.8e-05	0.00017
CE5	lipase activity	MF	0.00013	0.0061	2.8e-05	0.00017
CE1	carboxylic ester hydrolase activity	MF	2.9e-06	0.00016	2.8e-05	0.00017
CE3	phospholipase activity	MF	0.0016	0.048	2.8e-05	0.00017
CE6	triglyceride lipase activity	MF	2e-05	0.0011	2.8e-05	0.00017
CE2	phosphatidylcholine 1-acylhydrolase activity	MF	5.4e-06	0.0003	2.8e-05	0.00017
P2	peptidase activity	MF	1.5e-09	1e-07	2.6e-09	2.3e-08
P3	serine hydrolase activity	MF	7.3e-08	4.4e-06	2.6e-09	2.3e-08
P1	proteolysis	BP	3.5e-10	2.5e-08	2.6e-09	2.3e-08
P4	peptidase activity, acting on L-amino acid peptides	MF	1.1e-08	7.3e-07	2.6e-09	2.3e-08
P5	serine-type peptidase activity	MF	6.6e-08	4e-06	2.6e-09	2.3e-08
P6	endopeptidase activity	MF	4.9e-10	3.5e-08	2.6e-09	2.3e-08
P7	serine-type endopeptidase activity	MF	1.1e-08	7.6e-07	2.6e-09	2.3e-08
LT2	lipid localization	BP	0.0002	0.0089	9.1e-06	6.4e-05
LT3	organic substance transport	BP	0.00012	0.0058	9.1e-06	6.4e-05
LT1	lipid transport	BP	6.9e-05	0.0035	9.1e-06	6.4e-05
LT5	amino acid transmembrane transporter activity	MF	0.0011	0.037	9.1e-06	6.4e-05
LT4	sterol transport	BP	0.00035	0.014	9.1e-06	6.4e-05
	Genes up regulated (UR) upon targeting dHey in EC
	GOTerm	Ontology Source	Term PValue	Term PValue Corrected with Bonferroni step down	Group PValue	Group PValue Corrected with Bonferroni step down
D12	cellular response to stress	BP	2.8e-07	1.4e-05	5.4e-09	4.9e-08
D13	response to DNA damage stimulus	BP	2.7e-09	1.4e-07	5.4e-09	4.9e-08
D11	DNA metabolic process	BP	6.1e-11	3.3e-09	5.4e-09	4.9e-08
D10	DNA replication	BP	9e-10	4.6e-08	5.4e-09	4.9e-08
D14	DNA repair	BP	5.3e-10	2.8e-08	5.4e-09	4.9e-08
D22	double-strand break repair	BP	5.2e-06	0.00025	5.4e-09	4.9e-08
D22	telomere maintenance	BP	0.00079	0.026	4.6e-10	5.5e-09
D14	DNA repair	BP	5.3e-10	2.8e-08	4.6e-10	5.5e-09
D20	DNA recombination	BP	8.1e-06	0.00038	4.6e-10	5.5e-09
D28	telomere organization	BP	0.00079	0.026	4.6e-10	5.5e-09
D23	helicase activity	MF	0.00095	0.029	4.6e-10	5.5e-09
D21	nucleotide-excision repair	BP	0.0019	0.048	4.6e-10	5.5e-09
D22	double-strand break repair	BP	5.2e-06	0.00025	4.6e-10	5.5e-09
D17	G2/M transition checkpoint	BP	0.028	0.028	4.6e-10	5.5e-09
D25	purine NTP-dependent helicase activity	MF	0.0012	0.038	4.6e-10	5.5e-09
D19	G2/M transition DNA damage checkpoint	BP	0.028	0.028	4.6e-10	5.5e-09
	nuclear envelope	CC	0.00092	0.029	0.00092	0.0027
D10	DNA replication	BP	9e-10	4.6e-08	9e-10	9e-09
D6	replication fork	CC	4.5e-05	0.0019	9e-10	9e-09
D3	replisome	CC	0.00026	0.01	9e-10	9e-09
D5	DNA-dependent DNA replication	BP	1.5e-05	0.00071	9e-10	9e-09
D4	nuclear replication fork	CC	0.00032	0.011	9e-10	9e-09
D1	nuclear replisome	CC	0.00026	0.01	9e-10	9e-09
D2	DNA replication factor A complex	CC	7.6e-06	0.00036	9e-10	9e-09
D11	DNA metabolic process	BP	6.1e-11	3.3e-09	6.1e-11	7.9e-10
D10	DNA replication	BP	9e-10	4.6e-08	6.1e-11	7.9e-10
D9	DNA biosynthetic process	BP	0.00016	0.0064	6.1e-11	7.9e-10
D6	replication fork	CC	4.5e-05	0.0019	6.1e-11	7.9e-10
D5	DNA-dependent DNA replication	BP	1.5e-05	0.00071	6.1e-11	7.9e-10
	nucleus organization	BP	0.0016	0.046	0.0016	0.0033
	meiosis I	BP	0.00036	0.012	0.00036	0.0014
H3	anion transmembrane transporter activity	MF	0.0018	0.049	0.0018	0.0018
H2	secondary active sulfate transmembrane transporter activity	MF	6.2e-05	0.0027	0.0018	0.0018
H4	sulfate transmembrane transporter activity	MF	0.00012	0.005	0.0018	0.0018
H1	high affinity sulfate transmembrane transporter activity	MF	4.2e-05	0.0019	0.0018	0.0018
D18	structure-specific DNA binding	MF	9.6e-05	0.004	5.6e-06	3.4e-05
D16	double-stranded DNA binding	MF	0.00016	0.0062	5.6e-06	3.4e-05
D15	single-stranded DNA binding	MF	0.0017	0.046	5.6e-06	3.4e-05
D22	double-strand break repair	BP	5.2e-06	0.00025	5.6e-06	3.4e-05
D17	G2/M transition checkpoint	BP	0.028	0.028	5.6e-06	3.4e-05
D19	G2/M transition DNA damage checkpoint	BP	0.028	0.028	5.6e-06	3.4e-05
D27	anatomical structure homeostasis	BP	0.00026	0.0099	9.6e-07	7.7e-06
D26	telomere maintenance	BP	0.00079	0.026	9.6e-07	7.7e-06
D28	telomere organization	BP	0.00079	0.026	9.6e-07	7.7e-06
D22	double-strand break repair	BP	5.2e-06	0.00025	9.6e-07	7.7e-06
	female germ-line stem cell division	BP	0.00026	0.01	0.00026	0.0013
D7	regulation of DNA metabolic process	BP	0.0013	0.039	5.3e-10	5.8e-09
D10	DNA replication	BP	9e-10	4.6e-08	5.3e-10	5.8e-09
D9	DNA biosynthetic process	BP	0.00016	0.0064	5.3e-10	5.8e-09
D8	DNA amplification	BP	0.0013	0.039	5.3e-10	5.8e-09
D20	DNA recombination	BP	8.1e-06	0.00038	5.4e-06	3.8e-05
D23	helicase activity	MF	0.00095	0.029	5.4e-06	3.8e-05
D22	double-strand break repair	BP	5.2e-06	0.00025	5.4e-06	3.8e-05
D24	DNA helicase activity	MF	0.00045	0.015	5.4e-06	3.8e-05
D25	purine NTP-dependent helicase activity	MF	0.0012	0.038	5.4e-06	3.8e-05
	Genes down regulated (DR) in purified EB's upon targeting dHey in EB
	GOTerm	Ontology Source	Term PValue	Term PValue Corrected with Bonferroni step down	Group PValue	Group PValue Corrected with Bonferroni step down
	magnesium ion binding	MF	0.0001	0.013	0.0001	0.00052
	acyl-CoA desaturase activity	MF	0.0002	0.025	0.0002	0.00041
	stearoyl-CoA 9-desaturase activity	MF	0.00013	0.016	0.0002	0.00041
	cell-cell adhesion	BP	0.00034	0.041	0.0002	0.0006
	cell adhesion molecule binding	MF	0.00029	0.036	0.0002	0.0006
	asymmetric protein localization	BP	0.0004	0.047	0.0002	0.0006
	spot adherens junction	CC	1.5e-05	0.002	0.0002	0.0006
	integrin complex	CC	0.0002	0.025	0.0002	0.0006
	zonula adherens	CC	0.0003	0.037	0.0002	0.0006
	transferase activity, transferring glycosyl groups	MF	4e-06	0.00055	4e-06	2.8e-05
	UDP-glycosyltransferase activity	MF	4.5e-08	6.5e-06	4e-06	2.8e-05
	transferase activity, transferring hexosyl groups	MF	5.1e-07	7.1e-05	4e-06	2.8e-05
	UDP-galactosyltransferase activity	MF	3.9e-05	0.0051	4e-06	2.8e-05
	2-hydroxyacylsphingosine 1-beta-galactosyltransferase activity	MF	3.8e-05	0.005	4e-06	2.8e-05
	organic acid metabolic process	BP	2.9e-07	4.1e-05	1.8e-07	1.4e-06
	cellular ketone metabolic process	BP	2.9e-07	4e-05	1.8e-07	1.4e-06
	oxoacid metabolic process	BP	2.9e-07	4.1e-05	1.8e-07	1.4e-06
	cellular amine metabolic process	BP	0.00011	0.014	1.8e-07	1.4e-06
	cellular amino acid metabolic process	BP	0.00017	0.021	1.8e-07	1.4e-06
	carboxylic acid metabolic process	BP	2.9e-07	4.1e-05	1.8e-07	1.4e-06
	monocarboxylic acid metabolic process	BP	0.00034	0.041	1.8e-07	1.4e-06
	coenzyme binding	MF	0.00035	0.042	0.00035	0.00035
	vitamin binding	MF	0.00017	0.021	0.00017	0.0007
	pyridoxal phosphate binding	MF	4.5e-06	0.00061	0.00017	0.0007
	vitamin B6 binding	MF	4.5e-06	0.00061	0.00017	0.0007
	cell junction organization	BP	2.4e-05	0.0032	1e-05	6.2e-05
	cell-cell adhesion	BP	0.00034	0.041	1e-05	6.2e-05
	cell-cell junction organization	BP	1.9e-05	0.0025	1e-05	6.2e-05
	asymmetric protein localization	BP	0.0004	0.047	1e-05	6.2e-05
	cell junction assembly	BP	6.2e-06	0.00084	1e-05	6.2e-05
	spot adherens junction	CC	1.5e-05	0.002	1e-05	6.2e-05
	cell-cell junction assembly	BP	4.5e-06	0.00061	1e-05	6.2e-05
	zonula adherens	CC	0.0003	0.037	1e-05	6.2e-05
	apical junction assembly	BP	2.2e-06	0.00031	1e-05	6.2e-05
	Genes up regulated (UR) in purified EB's upon targeting dHey in EB
	GOTerm	Ontology Source	Term PValue	Term PValue Corrected with Bonferroni step down	Group PValue	Group PValue Corrected with Bonferroni step down
	fertilization	BP	0.0021	0.042	0.0021	0.01
	single fertilization	BP	0.0019	0.041	0.0021	0.01
	regulation of multi-organism process	BP	0.0078	0.047	0.0078	0.031
	positive regulation of cell cycle	BP	0.00044	0.011	0.00044	0.0031
	positive regulation of mitotic cell cycle	BP	0.00014	0.004	0.00044	0.0031
	regulation of protein localization to nucleus	BP	0.0016	0.037	0.015	0.015
	regulation of intracellular protein transport	BP	0.0024	0.046	0.015	0.015
	protein localization to nucleus	BP	0.012	0.025	0.015	0.015
	regulation of nucleocytoplasmic transport	BP	0.0019	0.041	0.015	0.015
	regulation of protein import into nucleus	BP	0.0016	0.037	0.015	0.015
	nuclear import	BP	0.011	0.047	0.015	0.015
	regulation of transcription factor import into nucleus	BP	0.00057	0.013	0.015	0.015
	transcription factor import into nucleus	BP	0.00057	0.013	0.015	0.015
	mushroom body development	BP	0.013	0.013	0.013	0.026
	regulation of tube size	BP	0.00032	0.0083	0.0018	0.01
	regulation of tube architecture, open tracheal system	BP	0.0016	0.037	0.0018	0.01
	regulation of tube size, open tracheal system	BP	0.00025	0.0068	0.0018	0.01
	eye-antennal disc development	BP	0.012	0.036	0.012	0.036

## Sheet: LaminDm0 Cytoscape
Cytoscape verrsion 3.4.0
GOTERM: BP - biological processes, MF - molecular functions, CC - cellular components
Genes down regulated (DR) upon over-expressing LaminDm0 in EC
GOTerm	Ontology Source	Term PValue	Term PValue Corrected with Bonferroni step down	Group PValue	Group PValue Corrected with Bonferroni step down
serine hydrolase activity	MF	1.2e-05	0.0023	0.00023	0.00046
peptidase activity, acting on L-amino acid peptides	MF	0.00022	0.04	0.00023	0.00046
serine-type peptidase activity	MF	1.1e-05	0.0021	0.00023	0.00046
endopeptidase activity	MF	0.00021	0.038	0.00023	0.00046
serine-type endopeptidase activity	MF	2.3e-06	0.00043	0.00023	0.00046
regulation of homeostatic process	BP	0.0001	0.019	0.0001	0.00052
regulation of ion homeostasis	BP	0.0001	0.019	0.0001	0.00052
lipid particle	CC	0.00021	0.039	0.00021	0.00064
alcohol metabolic process	BP	0.00027	0.049	0.00017	0.00068
cellular biogenic amine metabolic process	BP	0.0001	0.019	0.00017	0.00068
homeostatic process	BP	0.00026	0.048	0.00026	0.00026
transmembrane transport	BP	8.6e-07	0.00016	8.6e-07	5.2e-06
Genes up regulated (UR) upon over-expressing LaminDm0 in EC
GOTerm	Ontology Source	Term PValue	Term PValue Corrected with Bonferroni step down	Group PValue	Group PValue Corrected with Bonferroni step down
eggshell chorion assembly	BP	0.00019	0.043	8.9e-05	0.00017
DNA biosynthetic process	BP	8.3e-06	0.0022	8.9e-05	0.00017
DNA amplification	BP	2.4e-05	0.0061	8.9e-05	0.00017
eggshell chorion gene amplification	BP	1e-05	0.0028	8.9e-05	0.00017
lysozyme activity	MF	9.2e-05	0.02	9.2e-05	9.2e-05
cell fraction	CC	7.5e-06	0.002	3.8e-07	2.6e-06
insoluble fraction	CC	6.1e-06	0.0016	3.8e-07	2.6e-06
membrane fraction	CC	2.4e-05	0.006	3.8e-07	2.6e-06
heme binding	MF	5.4e-06	0.0014	3.8e-07	2.6e-06
vesicular fraction	CC	4.2e-06	0.0011	3.8e-07	2.6e-06
iron ion binding	MF	2e-06	0.00058	3.8e-07	2.6e-06
microsome	CC	4.2e-06	0.0011	3.8e-07	2.6e-06
intracellular organelle	CC	5.5e-11	1.7e-08	5.5e-11	6.1e-10
intracellular organelle part	CC	1.9e-10	5.9e-08	5.5e-11	6.1e-10
intracellular non-membrane-bounded organelle	CC	4.8e-05	0.011	5.5e-11	6.1e-10
nucleus	CC	2.6e-08	7.8e-06	5.5e-11	6.1e-10
nuclear part	CC	1.1e-08	3.5e-06	5.5e-11	6.1e-10
cell cycle process	BP	6.9e-08	2e-05	9.4e-10	9.4e-09
mitotic cell cycle	BP	6.8e-09	2e-06	9.4e-10	9.4e-09
DNA binding	MF	1e-06	0.00031	9.4e-10	9.4e-09
cellular response to stress	BP	3.1e-07	9.2e-05	9.4e-10	9.4e-09
cell cycle phase	BP	8.7e-08	2.5e-05	9.4e-10	9.4e-09
regulation of cell cycle	BP	4.4e-06	0.0012	9.4e-10	9.4e-09
response to DNA damage stimulus	BP	8.7e-10	2.6e-07	9.4e-10	9.4e-09
organelle organization	BP	1e-05	0.0027	9.4e-10	9.4e-09
regulation of cell cycle process	BP	7.7e-06	0.0021	9.4e-10	9.4e-09
intracellular organelle part	CC	1.9e-10	5.9e-08	9.4e-10	9.4e-09
negative regulation of cell cycle	BP	1.8e-05	0.0048	9.4e-10	9.4e-09
chromosome localization	BP	9.2e-05	0.02	9.4e-10	9.4e-09
establishment of chromosome localization	BP	9.2e-05	0.02	9.4e-10	9.4e-09
sister chromatid segregation	BP	4.6e-06	0.0013	9.4e-10	9.4e-09
microtubule cytoskeleton organization	BP	1.7e-05	0.0045	9.4e-10	9.4e-09
M phase	BP	8.5e-06	0.0023	9.4e-10	9.4e-09
cell cycle arrest	BP	1.1e-05	0.0029	9.4e-10	9.4e-09
regulation of mitotic cell cycle	BP	3.1e-06	0.00087	9.4e-10	9.4e-09
intracellular non-membrane-bounded organelle	CC	4.8e-05	0.011	9.4e-10	9.4e-09
metaphase plate congression	BP	6.9e-05	0.015	9.4e-10	9.4e-09
interphase	BP	6.7e-05	0.015	9.4e-10	9.4e-09
M phase of mitotic cell cycle	BP	7.6e-05	0.017	9.4e-10	9.4e-09
DNA metabolic process	BP	6e-16	1.9e-13	9.4e-10	9.4e-09
cytoskeleton organization	BP	0.00022	0.049	9.4e-10	9.4e-09
organelle fission	BP	2.4e-05	0.0061	9.4e-10	9.4e-09
chromosome organization	BP	6.9e-08	2e-05	9.4e-10	9.4e-09
interphase of mitotic cell cycle	BP	6.2e-05	0.014	9.4e-10	9.4e-09
chromosome	CC	0.00015	0.034	9.4e-10	9.4e-09
cytoskeleton	CC	5.1e-07	0.00014	9.4e-10	9.4e-09
spindle organization	BP	2e-06	0.00059	9.4e-10	9.4e-09
mitotic spindle organization	BP	4.8e-07	0.00014	9.4e-10	9.4e-09
mitosis	BP	4.3e-05	0.01	9.4e-10	9.4e-09
cytoskeletal part	CC	3.2e-08	9.6e-06	9.4e-10	9.4e-09
regulation of cell cycle arrest	BP	5.3e-06	0.0014	9.4e-10	9.4e-09
regulation of interphase of mitotic cell cycle	BP	6.4e-05	0.014	9.4e-10	9.4e-09
mitotic sister chromatid segregation	BP	4e-06	0.0011	9.4e-10	9.4e-09
cell cycle checkpoint	BP	5.3e-06	0.0014	9.4e-10	9.4e-09
nuclear division	BP	1.6e-05	0.0042	9.4e-10	9.4e-09
microtubule associated complex	CC	1.1e-07	3.4e-05	9.4e-10	9.4e-09
DNA repair	BP	6.5e-11	2e-08	9.4e-10	9.4e-09
DNA recombination	BP	6.4e-07	0.00018	9.4e-10	9.4e-09
kinetochore	CC	4.3e-05	0.01	9.4e-10	9.4e-09
spindle	CC	1.4e-05	0.0037	9.4e-10	9.4e-09
microtubule cytoskeleton	CC	7e-09	2.1e-06	9.4e-10	9.4e-09
double-strand break repair	BP	3.3e-07	9.8e-05	9.4e-10	9.4e-09
mitotic cell cycle checkpoint	BP	6e-05	0.014	9.4e-10	9.4e-09
chromosome condensation	BP	1.3e-05	0.0035	9.4e-10	9.4e-09
DNA integrity checkpoint	BP	3.1e-05	0.0076	9.4e-10	9.4e-09
G2/M transition checkpoint	BP	7.8e-05	0.017	9.4e-10	9.4e-09
DNA damage checkpoint	BP	2.5e-05	0.0062	9.4e-10	9.4e-09
nuclear chromosome part	CC	0.00014	0.031	9.4e-10	9.4e-09
G2/M transition DNA damage checkpoint	BP	7.8e-05	0.017	9.4e-10	9.4e-09
structure-specific DNA binding	MF	3.5e-05	0.0086	3.5e-05	0.00017
double-stranded DNA binding	MF	0.00017	0.039	3.5e-05	0.00017
chromosome	CC	0.00015	0.034	1.2e-08	1e-07
DNA strand elongation	BP	0.00016	0.035	1.2e-08	1e-07
replication fork	CC	1.4e-05	0.0037	1.2e-08	1e-07
DNA-dependent DNA replication	BP	7.2e-13	2.2e-10	1.2e-08	1e-07
DNA strand elongation involved in DNA replication	BP	0.00016	0.035	1.2e-08	1e-07
nuclear chromosome part	CC	0.00014	0.031	1.2e-08	1e-07
nuclear replication fork	CC	2.5e-05	0.0063	1.2e-08	1e-07
DNA binding	MF	1e-06	0.00031	2.1e-12	2.8e-11
cellular response to stress	BP	3.1e-07	9.2e-05	2.1e-12	2.8e-11
cellular nitrogen compound metabolic process	BP	5e-12	1.5e-09	2.1e-12	2.8e-11
nucleobase-containing compound metabolic process	BP	1.3e-11	4.1e-09	2.1e-12	2.8e-11
intracellular organelle	CC	5.5e-11	1.7e-08	2.1e-12	2.8e-11
response to DNA damage stimulus	BP	8.7e-10	2.6e-07	2.1e-12	2.8e-11
nucleic acid metabolic process	BP	2.2e-12	6.9e-10	2.1e-12	2.8e-11
DNA metabolic process	BP	6e-16	1.9e-13	2.1e-12	2.8e-11
nucleus	CC	2.6e-08	7.8e-06	2.1e-12	2.8e-11
nuclear part	CC	1.1e-08	3.5e-06	2.1e-12	2.8e-11
telomere maintenance	BP	3.9e-07	0.00011	2.1e-12	2.8e-11
DNA replication	BP	6.1e-18	1.9e-15	2.1e-12	2.8e-11
DNA repair	BP	6.5e-11	2e-08	2.1e-12	2.8e-11
DNA recombination	BP	6.4e-07	0.00018	2.1e-12	2.8e-11
telomere organization	BP	3.9e-07	0.00011	2.1e-12	2.8e-11
non-recombinational repair	BP	1.3e-05	0.0036	2.1e-12	2.8e-11
DNA-dependent DNA replication	BP	7.2e-13	2.2e-10	2.1e-12	2.8e-11
nucleotide-excision repair	BP	5e-05	0.011	2.1e-12	2.8e-11
double-strand break repair	BP	3.3e-07	9.8e-05	2.1e-12	2.8e-11
DNA integrity checkpoint	BP	3.1e-05	0.0076	2.1e-12	2.8e-11
G2/M transition checkpoint	BP	7.8e-05	0.017	2.1e-12	2.8e-11
DNA damage checkpoint	BP	2.5e-05	0.0062	2.1e-12	2.8e-11
double-strand break repair via nonhomologous end joining	BP	6.5e-05	0.015	2.1e-12	2.8e-11
G2/M transition DNA damage checkpoint	BP	7.8e-05	0.017	2.1e-12	2.8e-11
endonuclease activity	MF	0.0002	0.043	3.7e-11	4.5e-10
DNA repair	BP	6.5e-11	2e-08	3.7e-11	4.5e-10
nucleotide-excision repair	BP	5e-05	0.011	3.7e-11	4.5e-10
intracellular organelle part	CC	1.9e-10	5.9e-08	1.1e-14	1.6e-13
nucleic acid metabolic process	BP	2.2e-12	6.9e-10	1.1e-14	1.6e-13
nucleus	CC	2.6e-08	7.8e-06	1.1e-14	1.6e-13
nuclear part	CC	1.1e-08	3.5e-06	1.1e-14	1.6e-13
spliceosomal complex	CC	1.9e-05	0.0049	1.1e-14	1.6e-13
mRNA metabolic process	BP	9.2e-06	0.0024	1.1e-14	1.6e-13
mRNA processing	BP	8.5e-05	0.019	1.1e-14	1.6e-13
RNA splicing	BP	3e-05	0.0074	1.1e-14	1.6e-13
RNA splicing, via transesterification reactions	BP	1.7e-05	0.0044	1.1e-14	1.6e-13
RNA splicing, via transesterification reactions with bulged adenosine as nucleophile	BP	1.6e-05	0.0042	1.1e-14	1.6e-13
nuclear mRNA splicing, via spliceosome	BP	1.6e-05	0.0042	1.1e-14	1.6e-13
oxidoreductase activity, acting on CH or CH2 groups	MF	6.5e-05	0.015	6.5e-05	0.00019
transferase activity, transferring alkyl or aryl (other than methyl) groups	MF	2.9e-05	0.0072	2.9e-05	0.00017
glutathione transferase activity	MF	4.3e-05	0.01	2.9e-05	0.00017
nucleotide binding	MF	2e-08	6.2e-06	8.3e-09	7.5e-08
hydrolase activity, acting on acid anhydrides	MF	0.00019	0.042	8.3e-09	7.5e-08
hydrolase activity, acting on acid anhydrides, in phosphorus-containing anhydrides	MF	0.00019	0.041	8.3e-09	7.5e-08
purine nucleotide binding	MF	2.4e-05	0.0061	8.3e-09	7.5e-08
ribonucleotide binding	MF	2.2e-05	0.0055	8.3e-09	7.5e-08
pyrophosphatase activity	MF	0.0001	0.024	8.3e-09	7.5e-08
adenyl nucleotide binding	MF	2.5e-05	0.0061	8.3e-09	7.5e-08
purine ribonucleotide binding	MF	2.2e-05	0.0055	8.3e-09	7.5e-08
nucleoside-triphosphatase activity	MF	8e-05	0.018	8.3e-09	7.5e-08
adenyl ribonucleotide binding	MF	2.4e-05	0.0061	8.3e-09	7.5e-08
purine ribonucleoside triphosphate binding	MF	2.1e-05	0.0054	8.3e-09	7.5e-08
helicase activity	MF	8.4e-08	2.4e-05	8.3e-09	7.5e-08
ATP binding	MF	2.3e-05	0.006	8.3e-09	7.5e-08
DNA helicase activity	MF	7.2e-12	2.2e-09	8.3e-09	7.5e-08
neurogenesis	BP	6e-05	0.014	6e-05	0.00024
hydrolase activity, acting on acid anhydrides	MF	0.00019	0.042	4.5e-14	6.4e-13
hydrolase activity, acting on acid anhydrides, in phosphorus-containing anhydrides	MF	0.00019	0.041	4.5e-14	6.4e-13
sister chromatid segregation	BP	4.6e-06	0.0013	4.5e-14	6.4e-13
DNA metabolic process	BP	6e-16	1.9e-13	4.5e-14	6.4e-13
pyrophosphatase activity	MF	0.0001	0.024	4.5e-14	6.4e-13
mitotic sister chromatid segregation	BP	4e-06	0.0011	4.5e-14	6.4e-13
DNA replication	BP	6.1e-18	1.9e-15	4.5e-14	6.4e-13
nucleoside-triphosphatase activity	MF	8e-05	0.018	4.5e-14	6.4e-13
replication fork	CC	1.4e-05	0.0037	4.5e-14	6.4e-13
helicase activity	MF	8.4e-08	2.4e-05	4.5e-14	6.4e-13
DNA-dependent DNA replication	BP	7.2e-13	2.2e-10	4.5e-14	6.4e-13
DNA-dependent DNA replication initiation	BP	3.9e-07	0.00011	4.5e-14	6.4e-13
chromosome condensation	BP	1.3e-05	0.0035	4.5e-14	6.4e-13
pre-replicative complex assembly	BP	2.1e-07	6.2e-05	4.5e-14	6.4e-13
pre-replicative complex	CC	1.2e-06	0.00035	4.5e-14	6.4e-13
DNA helicase activity	MF	7.2e-12	2.2e-09	4.5e-14	6.4e-13
