# Supplementary material for: The transcription factor Hey and nuclear lamins specify and maintain cell identity
Source: eLife. 2019 Jul 16;8:e44745. doi: 10.7554/eLife.44745 (PMC6634966; doi:10.7554/eLife.44745)
Supplement: Supplementary file 3. [file elife-44745-supp3.xlsx]

## Sheet: Sheet1
CG NAME	FBgn #	name
CG6741	FBgn0000008	a
CG11648	FBgn0000015	Abd-B
CG17907	FBgn0000024	Ace
CG9151	FBgn0000028	acj6
CG5610	FBgn0000036	nAChRalpha1
CG4356	FBgn0000037	mAChR-A
CG4027	FBgn0000042	Act5C
CG18290	FBgn0000046	Act87E
CG5178	FBgn0000047	Act88F
CG9127	FBgn0000052	ade2
CG31628	FBgn0000053	ade3
CG3481	FBgn0000055	Adh
CG3484	FBgn0000056	Adhr
CG12127	FBgn0000077	amx
CG1361	FBgn0000094	Anp
CG7727	FBgn0000108	Appl
CG31762	FBgn0000114	aret
CG32031	FBgn0000116	Argk
CG11579	FBgn0000117	arm
CG5912	FBgn0000119	arr
CG3258	FBgn0000137	ase
CG6677	FBgn0000139	ash2
CG6875	FBgn0000140	asp
CG3068	FBgn0000147	aur
CG9703	FBgn0000152	Axs
CG7811	FBgn0000153	b
CG5055	FBgn0000163	baz
CG3578	FBgn0000179	bi
CG4722	FBgn0000180	bib
CG6605	FBgn0000183	BicD
CG8285	FBgn0000206	boss
CG11491	FBgn0000210	br
CG5942	FBgn0000212	brm
CG12653	FBgn0000233	btd
CG9242	FBgn0000239	bur
CG31037	FBgn0000247	ca
CG5848	FBgn0000250	cact
CG1759	FBgn0000251	cad
CG3399	FBgn0000256	capu
CG12230	FBgn0000257	car
CG4379	FBgn0000273	Pka-C1
CG12066	FBgn0000274	Pka-C2
CG1365	FBgn0000276	CecA1
CG1367	FBgn0000277	CecA2
CG1878	FBgn0000278	CecB
CG6384	FBgn0000283	Cp190
CG8367	FBgn0000289	cg
CG5813	FBgn0000307	chif
CG2945	FBgn0000316	cin
CG7595	FBgn0000317	ck
CG9012	FBgn0000319	Chc
CG9858	FBgn0000326	clt
CG1555	FBgn0000337	cn
CG5855	FBgn0000339	cni
CG1618	FBgn0000346	comt
CG1708	FBgn0000352	cos
CG6519	FBgn0000355	Cp15
CG6533	FBgn0000356	Cp16
CG6517	FBgn0000357	Cp18
CG6524	FBgn0000358	Cp19
CG1478	FBgn0000359	Cp36
CG11213	FBgn0000360	Cp38
CG3954	FBgn0000382	csw
CG11181	FBgn0000392	cup
CG15671	FBgn0000395	cv-2
CG3510	FBgn0000405	CycB
CG12070	FBgn0000416	Sap-r
CG33183	FBgn0000448	Hr46
CG6611	FBgn0000451	ect
CG9285	FBgn0000454	Dip-B
CG9908	FBgn0000459	disco
CG3619	FBgn0000463	Dl
CG10443	FBgn0000464	Lar
CG32498	FBgn0000479	dnc
CG3093	FBgn0000482	dor
CG6117	FBgn0000489	Pka-C3
CG9885	FBgn0000490	dpp
CG11094	FBgn0000504	dsx
CG3525	FBgn0000536	eas
CG5714	FBgn0000543	ecd
CG1765	FBgn0000546	EcR
CG12676	FBgn0000547	ed
CG2238	FBgn0000559	EF2
CG7383	FBgn0000560	eg
CG4051	FBgn0000562	egl
CG7266	FBgn0000565	Eip71CD
CG32180	FBgn0000567	Eip74EF
CG8127	FBgn0000568	Eip75B
CG1007	FBgn0000575	emc
CG2988	FBgn0000576	ems
CG7776	FBgn0000581	E(Pc)
CG6917	FBgn0000592	Est-6
CG17148	FBgn0000594	Est-P
CG2328	FBgn0000606	eve
CG8994	FBgn0000615	exu
CG6502	FBgn0000629	E(z)
CG17716	FBgn0000633	fas
CG5803	FBgn0000636	Fas3
CG10917	FBgn0000658	fj
CG10002	FBgn0000659	fkh
CG6315	FBgn0000662	fl(2)d
CG4376	FBgn0000667	Actn
CG1484	FBgn0000709	fliI
CG2096	FBgn0000711	flw
CG9559	FBgn0000719	fog
CG10033	FBgn0000721	for
CG8874	FBgn0000723	Fps85D
CG8171	FBgn0000996	dup
CG4059	FBgn0001078	ftz-f1
CG6551	FBgn0001079	fu
CG13396	FBgn0001084	fy
CG17697	FBgn0001085	fz
CG4274	FBgn0001086	fzy
CG9092	FBgn0001089	Gal
CG12055	FBgn0001091	Gapdh1
CG5320	FBgn0001098	Gdh
CG33756	FBgn0001099	gdl
CG10545	FBgn0001105	Gbeta13F
CG9206	FBgn0001108	Gl
CG9280	FBgn0001114	Glt
CG2204	FBgn0001122	Galphao
CG7446	FBgn0001134	Grd
CG17610	FBgn0001137	grk
CG9656	FBgn0001138	grn
CG8384	FBgn0001139	gro
CG2692	FBgn0001147	gsb-n
CG3388	FBgn0001148	gsb
CG11607	FBgn0001170	H2.0
CG7428	FBgn0001174	halo
CG5499	FBgn0001197	His2Av
CG1619	FBgn0001206	Hmr
CG4460	FBgn0001223	Hsp22
CG17117	FBgn0001235	hth
CG3504	FBgn0001263	inaD
CG33956	FBgn0001297	kay
CG7210	FBgn0001301	kel
CG7765	FBgn0001308	Khc
CG17046	FBgn0001316	klar
CG10197	FBgn0001319	kn
CG4717	FBgn0001320	kni
CG6217	FBgn0001321	knk
CG3340	FBgn0001325	Kr
CG10109	FBgn0001332	L
CG1666	FBgn0001565	Hlc
CG1725	FBgn0001624	dlg1
CG7793	FBgn0001965	Sos
CG3903	FBgn0001987	Gli
CG4894	FBgn0001991	Ca-alpha1D
CG7664	FBgn0001994	crp
CG10655	FBgn0002021	l(2)37Bb
CG10699	FBgn0002023	Lim3
CG5504	FBgn0002174	l(2)tid
CG2507	FBgn0002306	sas
CG9484	FBgn0002431	hyd
CG12755	FBgn0002440	l(3)mbn
CG5954	FBgn0002441	l(3)mbt
CG6944	FBgn0002525	Lam
CG3322	FBgn0002528	LanB2
CG2684	FBgn0002542	lds
CG5481	FBgn0002543	lea
CG4178	FBgn0002563	Lsp1beta
CG6806	FBgn0002565	Lsp2
CG8694	FBgn0002569	Mal-A2
CG8695	FBgn0002571	Mal-A3
CG1689	FBgn0002576	lz
CG9369	FBgn0002577	m
CG8922	FBgn0002590	RpS5a
CG8354	FBgn0002632	E(spl)m6-BFM
CG8118	FBgn0002643	mam
CG3697	FBgn0002707	mei-9
CG10120	FBgn0002719	Men
CG1705	FBgn0002723	Met
CG11680	FBgn0002774	mle
CG2050	FBgn0002780	mod
CG32491	FBgn0002781	mod(mdg4)
CG8982	FBgn0002855	Acp26Aa
CG9024	FBgn0002856	Acp26Ab
CG4312	FBgn0002869	MtnB
CG1925	FBgn0002891	mus205
CG7972	FBgn0002899	mus301
CG5670	FBgn0002921	Atpalpha
CG11450	FBgn0002931	net
CG9347	FBgn0002937	ninaB
CG4550	FBgn0002940	ninaE
CG6534	FBgn0002941	slou
CG11614	FBgn0002945	nkd
CG5637	FBgn0002962	nos
CG3851	FBgn0002985	odd
CG3736	FBgn0002989	okr
CG1133	FBgn0003002	opa
CG3479	FBgn0003016	osp
CG12743	FBgn0003023	otu
CG6824	FBgn0003028	ovo
CG17673	FBgn0003034	SP
CG8114	FBgn0003041	pbl
CG3443	FBgn0003048	pcx
CG17725	FBgn0003067	Pepck
CG9614	FBgn0003089	pip
CG1954	FBgn0003093	Pkc98E
CG3978	FBgn0003117	pnr
CG17077	FBgn0003118	pnt
CG9610	FBgn0003129	Poxm
CG6593	FBgn0003134	Pp1alpha-96A
CG33103	FBgn0003137	Ppn
CG9441	FBgn0003162	Pu
CG9755	FBgn0003165	pum
CG4444	FBgn0003175	px
CG7070	FBgn0003178	PyK
CG6433	FBgn0003187	qua
CG1167	FBgn0003206	Ras64B
CG16740	FBgn0003248	Rh2
CG10888	FBgn0003249	Rh3
CG9668	FBgn0003250	Rh4
CG8930	FBgn0003255	rk
CG10279	FBgn0003261	Rm62
CG1569	FBgn0003268	rod
CG10393	FBgn0003270	amos
CG4125	FBgn0003285	rst
CG1849	FBgn0003300	run
CG9533	FBgn0003301	rut
CG4385	FBgn0003310	S
CG17579	FBgn0003326	sca
CG5595	FBgn0003330	Sce
CG8544	FBgn0003345	sd
CG9999	FBgn0003346	RanGAP
CG3182	FBgn0003353	sei
CG31362	FBgn0003357	Jon99Ciii
CG18085	FBgn0003366	sev
CG2621	FBgn0003371	sgg
CG12348	FBgn0003380	Sh
CG18102	FBgn0003392	shi
CG7734	FBgn0003396	shn
CG9949	FBgn0003410	sina
CG9936	FBgn0003415	skd
CG4200	FBgn0003416	sl
CG9218	FBgn0003435	sm
CG32858	FBgn0003447	sn
CG11121	FBgn0003460	so
CG9224	FBgn0003463	sog
CG1391	FBgn0003464	sol
CG10076	FBgn0003475	spir
CG7847	FBgn0003499	sr
CG8049	FBgn0003502	Btk29A
CG3992	FBgn0003507	srp
CG6993	FBgn0003513	ss
CG3595	FBgn0003514	sqh
CG4314	FBgn0003515	st
CG14792	FBgn0003517	sta
CG1395	FBgn0003525	stg
CG8592	FBgn0003527	stil
CG4244	FBgn0003557	Su(dx)
CG8409	FBgn0003607	Su(var)205
CG8068	FBgn0003612	Su(var)2-10
CG11502	FBgn0003651	svp
CG2212	FBgn0003656	sws
CG5785	FBgn0003701	thr
CG14026	FBgn0003716	tkv
CG4898	FBgn0003721	Tm1
CG10079	FBgn0003731	Egfr
CG10223	FBgn0003732	Top2
CG1389	FBgn0003733	tor
CG16724	FBgn0003741	tra
CG10128	FBgn0003742	tra2
CG15779	FBgn0003747	Gr5a
CG9364	FBgn0003748	Treh
CG7875	FBgn0003861	trp
CG6705	FBgn0003867	tsl
CG1856	FBgn0003870	ttk
CG9476	FBgn0003886	alphaTub85E
CG9277	FBgn0003887	betaTub56D
CG9359	FBgn0003889	betaTub85D
CG4869	FBgn0003890	betaTub97EF
CG10619	FBgn0003896	tup
CG10388	FBgn0003944	Ubx
CG7171	FBgn0003961	Uro
CG4380	FBgn0003964	usp
CG3830	FBgn0003975	vg
CG9046	FBgn0003980	Vm26Ab
CG4889	FBgn0004009	wg
CG2985	FBgn0004045	Yp1
CG9764	FBgn0004049	yrt
CG7803	FBgn0004050	z
CG17962	FBgn0004052	Z600
CG1048	FBgn0004054	zen2
CG3533	FBgn0004055	uzip
CG3422	FBgn0004066	Prosalpha4
CG3411	FBgn0004101	bs
CG12154	FBgn0004102	oc
CG5650	FBgn0004103	Pp1-87B
CG10498	FBgn0004107	cdc2c
CG9704	FBgn0004108	Nrt
CG7895	FBgn0004110	tin
CG6798	FBgn0004118	nAChRbeta2
CG16720	FBgn0004168	5-HT1A
CG7107	FBgn0004169	up
CG3827	FBgn0004170	sc
CG7109	FBgn0004177	mts
CG6127	FBgn0004197	Ser
CG11387	FBgn0004198	ct
CG4211	FBgn0004227	nonA
CG12749	FBgn0004237	Hrb87F
CG3139	FBgn0004242	Syt1
CG5507	FBgn0004359	T48
CG1916	FBgn0004360	Wnt2
CG17950	FBgn0004362	HmgD
CG8896	FBgn0004364	18w
CG4252	FBgn0004367	mei-41
CG11516	FBgn0004369	Ptp99A
CG1817	FBgn0004370	Ptp10D
CG9191	FBgn0004378	Klp61F
CG10923	FBgn0004379	Klp67A
CG6721	FBgn0004390	RasGAP1
CG9198	FBgn0004391	shtd
CG12287	FBgn0004394	pdm2
CG7450	FBgn0004396	CrebA
CG1179	FBgn0004425	LysB
CG9111	FBgn0004426	LysC
CG9118	FBgn0004427	LysD
CG1180	FBgn0004428	LysE
CG9916	FBgn0004432	Cyp1
CG17759	FBgn0004435	Galphaq
CG5723	FBgn0004449	Ten-m
CG1771	FBgn0004456	mew
CG7001	FBgn0004462	Pk17E
CG7254	FBgn0004507	GlyP
CG10772	FBgn0004509	Fur1
CG6338	FBgn0004510	Ets97D
CG10181	FBgn0004513	Mdr65
CG7485	FBgn0004514	Oct-TyrR
CG14994	FBgn0004516	Gad1
CG1171	FBgn0004552	Akh
CG9680	FBgn0004556	Dbp73D
CG12073	FBgn0004573	5-HT7
CG3985	FBgn0004575	Syn
CG6702	FBgn0004580	Cbp53E
CG30170	FBgn0004581	bgcn
CG18734	FBgn0004598	Fur2
CG1322	FBgn0004606	zfh1
CG7672	FBgn0004618	gl
CG1004	FBgn0004635	rho
CG6033	FBgn0004638	drk
CG9900	FBgn0004643	mit(1)15
CG3936	FBgn0004647	N
CG1372	FBgn0004649	yl
CG14307	FBgn0004652	fru
CG2252	FBgn0004656	fs(1)h
CG1560	FBgn0004657	mys
CG7771	FBgn0004666	sim
CG3201	FBgn0004687	Mlc-c
CG8153	FBgn0004698	mus210
CG6518	FBgn0004784	inaC
CG5403	FBgn0004795	retn
CG6515	FBgn0004841	TkR86C
CG5811	FBgn0004842	RYa-R
CG7978	FBgn0004852	Ac76E
CG5488	FBgn0004854	B-H2
CG8264	FBgn0004856	Bx42
CG2125	FBgn0004859	ci
CG7902	FBgn0004862	bap
CG7937	FBgn0004863	C15
CG1594	FBgn0004864	hop
CG18023	FBgn0004865	Eip78C
CG9097	FBgn0004870	bab1
CG6027	FBgn0004876	cdi
CG10868	FBgn0004882	orb
CG6863	FBgn0004885	tok
CG6235	FBgn0004889	tws
CG1132	FBgn0004895	fd64A
CG11921	FBgn0004897	fd96Ca
CG11922	FBgn0004898	fd96Cb
CG6354	FBgn0004903	Rb97D
CG15855	FBgn0004910	Eip63F-1
CG1119	FBgn0004913	Gnf1
CG9310	FBgn0004914	Hnf4
CG2679	FBgn0004919	gol
CG4153	FBgn0004926	eIF-2beta
CG5993	FBgn0004956	os
CG6578	FBgn0004959	phm
CG6975	FBgn0005198	gig
CG8887	FBgn0005386	ash1
CG4790	FBgn0005390	fs(1)M3
CG3114	FBgn0005427	ewg
CG32156	FBgn0005536	Mbs
CG1464	FBgn0005558	ey
CG11049	FBgn0005561	sv
CG7576	FBgn0005586	Rab3
CG31695	FBgn0005590	scw
CG4897	FBgn0005593	RpL7
CG8404	FBgn0005613	Sox15
CG18345	FBgn0005614	trpl
CG3241	FBgn0005616	msl-2
CG10385	FBgn0005617	msl-1
CG3454	FBgn0005619	Hdc
CG3886	FBgn0005624	Psc
CG10118	FBgn0005626	ple
CG12052	FBgn0005630	lola
CG13521	FBgn0005631	robo
CG1945	FBgn0005632	faf
CG7445	FBgn0005633	fln
CG3385	FBgn0005636	nvy
CG10579	FBgn0005640	Eip63E
CG1454	FBgn0005642	wdn
CG2163	FBgn0005648	Pabp2
CG7018	FBgn0005658	Ets65A
CG16963	FBgn0005664	Cry
CG32019	FBgn0005666	bt
CG17369	FBgn0005671	Vha55
CG10334	FBgn0005672	spi
CG5394	FBgn0005674	Aats-glupro
CG4952	FBgn0005677	dac
CG5683	FBgn0005694	Aef1
CG5923	FBgn0005696	DNApol-alpha73
CG8402	FBgn0005777	PpD3
CG9930	FBgn0008646	E5
CG6570	FBgn0008651	lbl
CG1455	FBgn0010015	CanA1
CG1063	FBgn0010051	Itp-r83A
CG3661	FBgn0010078	RpL23
CG17566	FBgn0010097	gammaTub37C
CG9244	FBgn0010100	Acon
CG8704	FBgn0010109	dpn
CG15532	FBgn0010113	hdc
CG33114	FBgn0010197	Gyc32E
CG17947	FBgn0010215	alpha-Cat
CG12232	FBgn0010223	Galphaf
CG8938	FBgn0010226	GstS1
CG17921	FBgn0010228	HmgZ
CG12369	FBgn0010238	Lac
CG9155	FBgn0010246	Myo61F
CG9654	FBgn0010258	Rbp4
CG13389	FBgn0010265	RpS13
CG5444	FBgn0010280	Taf4
CG1430	FBgn0010292	bys
CG14266	FBgn0010294	ng2
CG10739	FBgn0010309	pigeon
CG9096	FBgn0010315	CycD
CG1772	FBgn0010316	dap
CG5965	FBgn0010328	woc
CG1543	FBgn0010329	Tbh
CG8385	FBgn0010348	Arf79F
CG7962	FBgn0010350	CdsA
CG17603	FBgn0010355	Taf1
CG7704	FBgn0010356	Taf5
CG4006	FBgn0010379	Akt1
CG12532	FBgn0010380	AP-1-2beta
CG6816	FBgn0010383	Cyp18a1
CG1385	FBgn0010385	Def
CG1762	FBgn0010395	Itgbetanu
CG10119	FBgn0010397	LamC
CG2902	FBgn0010399	Nmdar1
CG11422	FBgn0010403	Obp83b
CG3395	FBgn0010408	RpS9
CG10497	FBgn0010415	Sdc
CG32211	FBgn0010417	Taf6
CG6538	FBgn0010421	TfIIFbeta
CG3710	FBgn0010422	TfIIS
CG7508	FBgn0010433	ato
CG11949	FBgn0010434	cora
CG2727	FBgn0010435	emp
CG5974	FBgn0010441	pll
CG4698	FBgn0010453	Wnt4
CG3845	FBgn0010488	NAT1
CG11546	FBgn0010504	kermit
CG11140	FBgn0010548	Aldh-III
CG5580	FBgn0010575	sbb
CG3727	FBgn0010583	dock
CG10130	FBgn0010638	Sec61beta
CG6302	FBgn0010741	l(3)01239
CG2503	FBgn0010750	atms
CG32067	FBgn0010762	simj
CG5557	FBgn0010768	sqz
CG5786	FBgn0010770	ppan
CG9165	FBgn0010786	l(3)02640
CG6964	FBgn0010825	Gug
CG7129	FBgn0010877	l(3)05822
CG16973	FBgn0010909	msn
CG5824	FBgn0010926	l(3)07882
CG10061	FBgn0011020	Sas-4
CG1768	FBgn0011202	dia
CG12086	FBgn0011204	cue
CG5725	FBgn0011205	fbl
CG4760	FBgn0011206	bol
CG3959	FBgn0011207	pelo
CG31000	FBgn0011224	heph
CG5695	FBgn0011225	jar
CG14472	FBgn0011230	poe
CG5575	FBgn0011236	ken
CG31733	FBgn0011239	ms(2)35Ci
CG18405	FBgn0011259	Sema-1a
CG4700	FBgn0011260	Sema-2a
CG4651	FBgn0011272	RpL13
CG17769	FBgn0011273	Acam
CG6794	FBgn0011274	Dif
CG6545	FBgn0011278	lbe
CG11421	FBgn0011281	Obp83a
CG10844	FBgn0011286	RyR
CG5930	FBgn0011289	TfIIA-L
CG17358	FBgn0011290	Taf12
CG5430	FBgn0011294	a5
CG4084	FBgn0011297	l(2)not
CG6801	FBgn0011335	l(3)j2D3
CG13761	FBgn0011566	Bzd
CG6577	FBgn0011569	can
CG17158	FBgn0011570	cpb
CG3466	FBgn0011576	Cyp4d2
CG6440	FBgn0011581	Ms
CG4758	FBgn0011584	Trp1
CG1871	FBgn0011586	e(r)
CG5076	FBgn0011589	Elk
CG10580	FBgn0011591	fng
CG8581	FBgn0011592	fra
CG4568	FBgn0011596	fzo
CG10922	FBgn0011638	La
CG1429	FBgn0011656	Mef2
CG10701	FBgn0011661	Moe
CG5099	FBgn0011666	msi
CG11312	FBgn0011674	insc
CG6713	FBgn0011676	Nos
CG1258	FBgn0011692	pav
CG2665	FBgn0011694	PebII
CG11390	FBgn0011695	PebIII
CG9552	FBgn0011705	rost
CG4214	FBgn0011708	Syx5
CG1403	FBgn0011710	2017-09-02
CG1064	FBgn0011715	Snr1
CG11527	FBgn0011722	Tig
CG31137	FBgn0011725	twin
CG4488	FBgn0011737	wee
CG12072	FBgn0011739	wts
CG18802	FBgn0011740	alpha-Man-II
CG11678	FBgn0011741	Arp6
CG5529	FBgn0011758	B-H1
CG7108	FBgn0011762	DNApol-alpha50
CG4654	FBgn0011763	Dp
CG12223	FBgn0011764	Dsp1
CG6376	FBgn0011766	E2f
CG6598	FBgn0011768	Fdh
CG5247	FBgn0011774	Irbp
CG31132	FBgn0011785	BRWD3
CG6539	FBgn0011802	Gem3
CG7892	FBgn0011817	nmo
CG9884	FBgn0011818	oaf
CG13374	FBgn0011822	pcl
CG4799	FBgn0011823	Pen
CG12002	FBgn0011828	Pxn
CG7563	FBgn0012051	CalpA
CG8348	FBgn0012344	Dh44
CG33261	FBgn0013263	Trl
CG5820	FBgn0013272	Gp150
CG4478	FBgn0013301	Mst35Bb
CG7641	FBgn0013303	Nca
CG7726	FBgn0013325	RpL11
CG2981	FBgn0013348	TpnC41C
CG4846	FBgn0013433	beat-Ia
CG12296	FBgn0013469	klu
CG32464	FBgn0013576	mtd
CG33991	FBgn0013718	nuf
CG14779	FBgn0013720	pck
CG10108	FBgn0013725	phyl
CG8705	FBgn0013726	pnut
CG3273	FBgn0013732	sced
CG18076	FBgn0013733	shot
CG11027	FBgn0013749	Arf102F
CG8156	FBgn0013750	Arf51F
CG8274	FBgn0013756	Mtor
CG6703	FBgn0013759	CASK
CG8203	FBgn0013762	Cdk5
CG4832	FBgn0013765	cnn
CG6692	FBgn0013770	Cp1
CG8567	FBgn0013799	Deaf1
CG3723	FBgn0013812	Dhc93AB
CG1842	FBgn0013813	Dhc98D
CG7005	FBgn0013953	Esp
CG11001	FBgn0013954	FK506-bp2
CG1912	FBgn0013972	Gycalpha99B
CG5576	FBgn0013983	imd
CG18402	FBgn0013984	InR
CG5685	FBgn0013995	Calx
CG6827	FBgn0013997	Nrx-IV
CG6988	FBgn0014002	Pdi
CG4720	FBgn0014006	Pk92B
CG3269	FBgn0014009	Rab2
CG3664	FBgn0014010	Rab5
CG12117	FBgn0014032	Sptr
CG1822	FBgn0014133	bif
CG4608	FBgn0014135	bnl
CG5069	FBgn0014143	croc
CG12245	FBgn0014179	gcm
CG7269	FBgn0014189	Hel25E
CG3025	FBgn0014340	mof
CG10390	FBgn0014342	mia
CG10601	FBgn0014343	mirr
CG9366	FBgn0014380	RhoL
CG14804	FBgn0014411	Vps26
CG13397	FBgn0014417	CG13397
CG11899	FBgn0014427	CG11899
CG7216	FBgn0014454	Acp1
CG11654	FBgn0014455	Ahcy13
CG33962	FBgn0014464	Cp7Fa
CG15350	FBgn0014465	Cp7Fb
CG15351	FBgn0014466	Cp7Fc
CG1864	FBgn0014859	Hr38
CG1721	FBgn0014869	Pglym78
CG8956	FBgn0015011	Ahcy89E
CG2028	FBgn0015024	CkIalpha
CG6215	FBgn0015025	CkIIalpha-i1
CG14028	FBgn0015031	cype
CG4105	FBgn0015035	Cyp4e3
CG10755	FBgn0015036	Cyp4ae1
CG6575	FBgn0015229	glec
CG3853	FBgn0015230	Glut3
CG7199	FBgn0015239	Hr78
CG12101	FBgn0015245	Hsp60
CG8293	FBgn0015247	Iap2
CG8318	FBgn0015269	Nf1
CG3041	FBgn0015270	Orc2
CG5373	FBgn0015277	Pi3K59F
CG11621	FBgn0015278	Pi3K68D
CG4141	FBgn0015279	Pi3K92E
CG5289	FBgn0015282	Rpt2
CG7619	FBgn0015283	Rpn10
CG18247	FBgn0015295	shark
CG4457	FBgn0015298	Srp19
CG8396	FBgn0015299	Ssb-c31a
CG9564	FBgn0015316	Try29F
CG8284	FBgn0015321	UbcD4
CG1088	FBgn0015324	Vha26
CG2034	FBgn0015359	CG2034
CG32300	FBgn0015360	oxt
CG11798	FBgn0015371	chn
CG17051	FBgn0015379	dod
CG9019	FBgn0015381	dsf
CG11397	FBgn0015391	glu
CG3949	FBgn0015393	hoip
CG12283	FBgn0015399	kek1
CG8014	FBgn0015477	Rme-8
CG1877	FBgn0015509	lin19
CG10379	FBgn0015513	mbc
CG2302	FBgn0015519	nAChRalpha3
CG2986	FBgn0015521	RpS21
CG10036	FBgn0015524	otp
CG1685	FBgn0015527	pen
CG5518	FBgn0015541	sda
CG13570	FBgn0015544	spag
CG7659	FBgn0015550	tap
CG1693	FBgn0015558	tty
CG1131	FBgn0015569	alpha-Est10
CG12390	FBgn0015582	dare
CG1451	FBgn0015589	Apc
CG13633	FBgn0015591	AstA
CG9660	FBgn0015600	toc
CG7100	FBgn0015609	CadN
CG11217	FBgn0015614	CanB2
CG3642	FBgn0015621	Clp
CG11958	FBgn0015622	Cnx99A
CG5814	FBgn0015625	CycB3
CG2788	FBgn0015663	Dot
CG5838	FBgn0015664	Dref
CG9398	FBgn0015721	ktub
CG10637	FBgn0015772	Nak
CG18657	FBgn0015773	NetA
CG10521	FBgn0015774	NetB
CG9258	FBgn0015776	nrv1
CG9261	FBgn0015777	nrv2
CG6009	FBgn0015781	P5cr
CG17060	FBgn0015789	Rab10
CG3129	FBgn0015794	Rab18
CG5915	FBgn0015795	Rab7
CG2928	FBgn0015801	Reg-5
CG10043	FBgn0015803	RtGEF
CG17320	FBgn0015808	ScpX
CG3780	FBgn0015818	Spx
CG10415	FBgn0015828	TfIIEalpha
CG9023	FBgn0015872	Drip
CG5393	FBgn0015903	apt
CG10571	FBgn0015904	ara
CG13425	FBgn0015907	bl
CG10605	FBgn0015919	caup
CG10645	FBgn0016031	lama
CG13207	FBgn0016047	nompA
CG31062	FBgn0016061	side
CG16858	FBgn0016075	vkg
CG14029	FBgn0016076	vri
CG8804	FBgn0016078	wun
CG32561	FBgn0016080	xmas-1
CG32045	FBgn0016081	fry
CG10593	FBgn0016122	Acer
CG6058	FBgn0016332	Dsim\Ald
CG9856	FBgn0016641	PTP-ER
CG7665	FBgn0016650	Lgr1
CG6604	FBgn0016660	H15
CG3028	FBgn0016672	Ipp
CG7917	FBgn0016685	Nlp
CG4268	FBgn0016696	Pitslre
CG10938	FBgn0016697	Prosalpha5
CG3200	FBgn0016715	Reg-2
CG10071	FBgn0016726	RpL29
CG13598	FBgn0016754	sba
CG8374	FBgn0016792	dmt
CG9739	FBgn0016797	fz2
CG12548	FBgn0016919	nompB
CG4710	FBgn0016926	Pino
CG4551	FBgn0016930	smi35A
CG9985	FBgn0016984	sktl
CG5659	FBgn0017418	ari-1
CG11538	FBgn0017424	CG11538
CG5989	FBgn0017429	CG5989
CG2187	FBgn0017448	CG2187
CG8808	FBgn0017558	Pdk
CG6253	FBgn0017579	RpL14
CG17342	FBgn0017581	Lk6
CG6669	FBgn0017590	klg
CG10501	FBgn0018304	Dsim\amd
CG3318	FBgn0019643	Dat
CG11186	FBgn0019650	toy
CG8593	FBgn0019662	qm
CG3858	FBgn0019809	gcm2
CG3057	FBgn0019830	colt
CG4589	FBgn0019886	Letm1
CG2045	FBgn0019929	Ser7
CG10122	FBgn0019938	RpI1
CG31196	FBgn0020238	14-3-3epsilon
CG7954	FBgn0020249	stck
CG8339	FBgn0020251	sfl
CG10145	FBgn0020269	mspo
CG1424	FBgn0020272	mst
CG8715	FBgn0020279	lig
CG14660	FBgn0020280	laf
CG10573	FBgn0020294	ko
CG3365	FBgn0020304	drongo
CG14938	FBgn0020309	crol
CG1489	FBgn0020369	Rpt6
CG3991	FBgn0020370	TppII
CG11303	FBgn0020372	TM4SF
CG1343	FBgn0020378	Sp1
CG6312	FBgn0020379	Rfx
CG4107	FBgn0020388	Gcn5
CG8363	FBgn0020389	Papss
CG4007	FBgn0020391	Nrk
CG6297	FBgn0020412	JIL-1
CG4559	FBgn0020414	Idgf3
CG4475	FBgn0020415	Idgf2
CG4472	FBgn0020416	Idgf1
CG10023	FBgn0020440	Fak
CG5201	FBgn0020493	Dad
CG7583	FBgn0020496	CtBP
CG13387	FBgn0020497	emb
CG5020	FBgn0020503	CLIP-190
CG3989	FBgn0020513	ade5
CG3541	FBgn0020521	pio
CG10052	FBgn0020617	Rx
CG2049	FBgn0020621	Pkn
CG4978	FBgn0020633	Mcm7
CG6955	FBgn0020641	Lcp65Ad
CG6956	FBgn0020642	Lcp65Ac
CG18773	FBgn0020643	Lcp65Ab2
CG32400	FBgn0020644	Lcp65Ab1
CG5405	FBgn0020647	KrT95D
CG10297	FBgn0020765	Acp65Aa
CG7179	FBgn0020880	CG7179
CG8013	FBgn0020887	Su(z)12
CG1447	FBgn0020912	Ptx1
CG4938	FBgn0021750	Aats-ser
CG32435	FBgn0021760	chb
CG4579	FBgn0021761	Nup154
CG5227	FBgn0021764	sdk
CG11202	FBgn0021767	org-1
CG12249	FBgn0021776	mira
CG5092	FBgn0021796	Tor
CG12770	FBgn0021814	Vps28
CG6556	FBgn0021818	cnk
CG9415	FBgn0021872	Xbp1
CG3260	FBgn0021875	Zfrp8
CG18426	FBgn0021895	ytr
CG2173	FBgn0021995	Rs1
CG4798	FBgn0022029	l(2)k01209
CG3450	FBgn0022224	ubl
CG15862	FBgn0022382	Pka-R2
CG3986	FBgn0022700	Cht4
CG3140	FBgn0022708	Adk2
CG17146	FBgn0022709	Adk1
CG8815	FBgn0022764	Sin3A
CG2984	FBgn0022768	Pp2C1
CG17058	FBgn0022770	Peritrophin-A
CG8782	FBgn0022774	Oat
CG10244	FBgn0022800	Cad96Ca
CG7405	FBgn0022936	CycH
CG7035	FBgn0022942	Cbp80
CG12357	FBgn0022943	Cbp20
CG3572	FBgn0022960	vimar
CG3584	FBgn0022984	qkr58E-3
CG3613	FBgn0022986	qkr58E-1
CG6936	FBgn0023000	mth
CG7693	FBgn0023083	fray
CG8727	FBgn0023094	cyc
CG11282	FBgn0023095	caps
CG5206	FBgn0023097	bon
CG1782	FBgn0023143	Uba1
CG3051	FBgn0023169	SNF1A
CG8729	FBgn0023171	rnh1
CG9635	FBgn0023172	RhoGEF2
CG1519	FBgn0023175	Prosalpha7
CG32505	FBgn0023177	Pp4-19C
CG6496	FBgn0023178	Pdf
CG1584	FBgn0023180	Orc6
CG2917	FBgn0023181	Orc4
CG9291	FBgn0023211	Elongin-C
CG13316	FBgn0023215	Mnt
CG1099	FBgn0023388	Dap160
CG9239	FBgn0023407	B4
CG3412	FBgn0023423	slmb
CG8205	FBgn0023441	fus
CG8823	FBgn0023495	Lip3
CG1474	FBgn0023506	Es2
CG3835	FBgn0023507	CG3835
CG3573	FBgn0023508	Ocrl
CG3480	FBgn0023509	mip130
CG3810	FBgn0023511	Edem1
CG3806	FBgn0023512	eIF2B-epsilon
CG14803	FBgn0023513	CG14803
CG14805	FBgn0023514	CG14805
CG14814	FBgn0023515	CG14814
CG14815	FBgn0023516	Pex5
CG14816	FBgn0023517	Pgam5
CG3109	FBgn0023519	mRpL16
CG3191	FBgn0023525	CG3191
CG2865	FBgn0023526	CG2865
CG2924	FBgn0023528	CG2924
CG18104	FBgn0023535	arg
CG17896	FBgn0023537	CG17896
CG3630	FBgn0023540	CG3630
CG18031	FBgn0023550	CG18031
CG10564	FBgn0024150	Ac78C
CG6269	FBgn0024184	unc-4
CG8110	FBgn0024187	syd
CG33141	FBgn0024189	sns
CG10234	FBgn0024230	Hs2st
CG5562	FBgn0024234	gbb
CG6817	FBgn0024236	foi
CG8649	FBgn0024238	Fim
CG17559	FBgn0024245	dnt
CG7760	FBgn0024249	cato
CG9653	FBgn0024250	brk
CG1520	FBgn0024273	WASp
CG18214	FBgn0024277	trio
CG15552	FBgn0024288	Sox100B
CG5216	FBgn0024291	Sir2
CG5105	FBgn0024314	Plap
CG8098	FBgn0024315	Picot
CG9738	FBgn0024326	Mkk4
CG9473	FBgn0024330	MED6
CG12363	FBgn0024432	Dlc90F
CG1977	FBgn0024510	dlt
CG8357	FBgn0024732	Drep-1
CG17116	FBgn0024740	Lip2
CG8200	FBgn0024754	Flo-1
CG9388	FBgn0024833	AP-1mu
CG11895	FBgn0024836	stan
CG8548	FBgn0024889	Kap-alpha1
CG9108	FBgn0024941	RSG7
CG3856	FBgn0024944	Oamb
CG7614	FBgn0024956	Mat1
CG6342	FBgn0024957	Irp-1B
CG7535	FBgn0024963	GluClalpha
CG11448	FBgn0024985	CG11448
CG3719	FBgn0024986	CG3719
CG3056	FBgn0024987	ssx
CG2662	FBgn0024993	CG2662
CG18642	FBgn0025109	Bem46
CG16870	FBgn0025115	Acyp
CG6375	FBgn0025140	pit
CG4882	FBgn0025336	CG4882
CG4581	FBgn0025352	Thiolase
CG7869	FBgn0025355	SuUR
CG18455	FBgn0025360	Optix
CG12389	FBgn0025373	Fpps
CG14782	FBgn0025381	rush
CG14791	FBgn0025382	Rab27
CG14780	FBgn0025383	CG14780
CG12184	FBgn0025387	CG12184
CG12179	FBgn0025388	CG12179
CG14808	FBgn0025391	Scgdelta
CG8453	FBgn0025454	Cyp6g1
CG5413	FBgn0025456	CREG
CG4303	FBgn0025463	Bap60
CG8717	FBgn0025469	slv
CG7773	FBgn0025519	fidipidine
CG9102	FBgn0025525	bab2
CG5212	FBgn0025574	Pli
CG16914	FBgn0025578	Lcp9
CG9677	FBgn0025582	Int6
CG18106	FBgn0025583	IM2
CG11325	FBgn0025595	AkhR
CG3062	FBgn0025612	CG3062
CG3081	FBgn0025613	CG3081
CG3024	FBgn0025615	Torsin
CG4290	FBgn0025625	Sik2
CG4281	FBgn0025626	CG4281
CG4194	FBgn0025627	CG4194
CG4199	FBgn0025628	CG4199
CG4061	FBgn0025630	CG4061
CG4322	FBgn0025631	moody
CG4313	FBgn0025632	CG4313
CG16983	FBgn0025637	skpA
CG13363	FBgn0025639	Hmt4-20
CG14622	FBgn0025641	DAAM
CG3588	FBgn0025643	CG3588
CG14424	FBgn0025644	CG14424
CG3598	FBgn0025645	CG3598
CG15218	FBgn0025674	CycK
CG5809	FBgn0025678	CaBP1
CG3772	FBgn0025680	cry
CG7144	FBgn0025687	LKR
CG5885	FBgn0025700	CG5885
CG11489	FBgn0025702	srpk79D
CG13920	FBgn0025712	CG13920
CG9204	FBgn0025720	Ate1
CG6699	FBgn0025724	beta'Cop
CG17245	FBgn0025740	plexB
CG11324	FBgn0025777	homer
CG6759	FBgn0025781	Cdc16
CG3204	FBgn0025806	Rap2l
CG6421	FBgn0025827	CG6421
CG5859	FBgn0025830	IntS8
CG8648	FBgn0025832	Fen1
CG8910	FBgn0025833	CG8910
CG3637	FBgn0025865	Cortactin
CG8107	FBgn0025866	CalpB
CG10382	FBgn0025878	wrapper
CG6281	FBgn0025879	Timp
CG11622	FBgn0026056	Rlip
CG6352	FBgn0026058	OdsH
CG31045	FBgn0026059	Mhcl
CG4317	FBgn0026060	Mipp2
CG9038	FBgn0026076	UBL3
CG14818	FBgn0026088	CG14818
CG8914	FBgn0026136	CkIIbeta2
CG3658	FBgn0026143	CDC45L
CG1435	FBgn0026144	CBP
CG17252	FBgn0026149	BCL7-like
CG6291	FBgn0026150	ApepP
CG7958	FBgn0026160	tna
CG8881	FBgn0026176	skpB
CG32434	FBgn0026179	siz
CG9726	FBgn0026190	PH4alphaMP
CG1838	FBgn0026199	myo
CG12218	FBgn0026206	mei-P26
CG2944	FBgn0026238	gus
CG8053	FBgn0026250	eIF-1A
CG8681	FBgn0026255	clumsy
CG10840	FBgn0026259	eIF5B
CG5032	FBgn0026309	aft
CG6644	FBgn0026315	Ugt35a
CG5788	FBgn0026316	UbcD10
CG18492	FBgn0026323	Tak1
CG3069	FBgn0026324	Taf10b
CG7186	FBgn0026371	SAK
CG8865	FBgn0026376	Rgl
CG5006	FBgn0026390	Or33c
CG16961	FBgn0026391	Or33b
CG16960	FBgn0026392	Or33a
CG17853	FBgn0026393	Or43b
CG9880	FBgn0026395	Or23a
CG15377	FBgn0026396	Or22c
CG17704	FBgn0026401	Nipped-B
CG8980	FBgn0026402	NiPp1
CG8091	FBgn0026404	Nc
CG4994	FBgn0026409	Mpcp
CG11354	FBgn0026411	Lim1
CG12864	FBgn0026427	Su(var)2-HP2
CG3917	FBgn0026430	Grip84
CG6176	FBgn0026431	Grip75
CG3210	FBgn0026479	Drp1
CG6378	FBgn0026562	BM-40-SPARC
CG1315	FBgn0026565	CG1315
CG8290	FBgn0026573	CG8290
CG9418	FBgn0026582	CG9418
CG7926	FBgn0026597	Axn
CG4606	FBgn0026616	alpha-Man-IIb
CG9765	FBgn0026620	tacc
CG8198	FBgn0026666	l(1)G0136
CG12113	FBgn0026679	IntS4
CG32763	FBgn0026702	l(1)G0045
CG32604	FBgn0026713	l(1)G0007
CG17608	FBgn0026718	fu12
CG6953	FBgn0026721	fat-spondin
CG8730	FBgn0026722	drosha
CG6213	FBgn0026753	Vha13
CG3152	FBgn0026761	Trap1
CG14777	FBgn0026872	CG14777
CG14802	FBgn0026873	MED18
CG4325	FBgn0026878	CG4325
CG5203	FBgn0027052	CHIP
CG18332	FBgn0027055	CSN3
CG3889	FBgn0027057	CSN1b
CG3265	FBgn0027066	Eb1
CG12186	FBgn0027082	Aats-pro
CG6335	FBgn0027087	Aats-his
CG10506	FBgn0027090	Aats-gln
CG9020	FBgn0027093	Aats-arg
CG13391	FBgn0027094	Aats-ala
CG17063	FBgn0027107	Inx6
CG14616	FBgn0027279	l(1)G0196
CG33206	FBgn0027287	Gmap
CG3073	FBgn0027296	l(1)G0144
CG1994	FBgn0027330	l(1)G0020
CG6606	FBgn0027335	Rip11
CG11352	FBgn0027339	jim
CG16785	FBgn0027343	fz3
CG8604	FBgn0027356	Amph
CG1728	FBgn0027359	Tim8
CG11908	FBgn0027376	rha
CG13400	FBgn0027490	D12
CG5643	FBgn0027492	wdb
CG12275	FBgn0027494	RpS10a
CG8378	FBgn0027495	CG8378
CG2061	FBgn0027498	CG2061
CG17286	FBgn0027500	spd-2
CG11970	FBgn0027503	CG11970
CG8878	FBgn0027504	CG8878
CG7061	FBgn0027505	Rab3-GAP
CG6542	FBgn0027506	EDTP
CG4719	FBgn0027508	Tnks
CG10254	FBgn0027512	CG10254
CG1024	FBgn0027514	CG1024
CG3679	FBgn0027521	CG3679
CG3909	FBgn0027524	CG3909
CG1151	FBgn0027527	Osi6
CG9634	FBgn0027528	CG9634
CG8920	FBgn0027529	CG8920
CG7139	FBgn0027532	CG7139
CG1927	FBgn0027547	CG1927
CG10863	FBgn0027552	CG10863
CG4445	FBgn0027558	pgant3
CG5498	FBgn0027565	CG5498
CG5366	FBgn0027568	Cand1
CG7207	FBgn0027569	cert
CG9761	FBgn0027570	Nep2
CG3523	FBgn0027571	CG3523
CG5815	FBgn0027574	CG5815
CG6706	FBgn0027575	GABA-B-R2
CG5508	FBgn0027579	CG5508
CG1516	FBgn0027580	CG1516
CG6230	FBgn0027582	CG6230
CG8740	FBgn0027585	CG8740
CG5867	FBgn0027586	CG5867
CG14476	FBgn0027588	CG14476
CG1688	FBgn0027589	CG1688
CG16936	FBgn0027590	GstE12
CG10249	FBgn0027596	CG10249
CG31012	FBgn0027598	cindr
CG4778	FBgn0027600	obst-B
CG9009	FBgn0027601	pdgy
CG6842	FBgn0027605	Vps4
CG2082	FBgn0027608	CG2082
CG8790	FBgn0027610	Dic1
CG5808	FBgn0027617	CG5808
CG1966	FBgn0027620	Acf1
CG9995	FBgn0027655	htt
CG3897	FBgn0027660	blot
CG13401	FBgn0027780	U26
CG6011	FBgn0027784	Prp18
CG6008	FBgn0027785	NP15.6
CG11194	FBgn0027788	Hey
CG14789	FBgn0027791	O-fut2
CG14787	FBgn0027793	CG14787
CG14786	FBgn0027794	CG14786
CG14785	FBgn0027795	CG14785
CG5170	FBgn0027835	Dp1
CG5729	FBgn0027836	Dgp-1
CG6906	FBgn0027843	CAH2
CG6386	FBgn0027889	ball
CG13388	FBgn0027932	Akap200
CG8208	FBgn0027950	MBD-like
CG32697	FBgn0028341	l(1)G0232
CG2968	FBgn0028342	l(1)G0230
CG3653	FBgn0028369	kirre
CG4192	FBgn0028370	kek3
CG33755	FBgn0028377	gdl-ORF39
CG9670	FBgn0028380	fal
CG5229	FBgn0028387	chm
CG17834	FBgn0028394	CG17834
CG31509	FBgn0028396	TotA
CG2859	FBgn0028398	Taf10
CG9474	FBgn0028401	Snap24
CG5182	FBgn0028410	Pk34A
CG32197	FBgn0028416	Met75Ca
CG11759	FBgn0028421	Kap3
CG3694	FBgn0028433	Ggamma30A
CG11070	FBgn0028467	CG11070
CG5720	FBgn0028471	Nab2
CG4119	FBgn0028474	CG4119
CG4389	FBgn0028479	Mtpalpha
CG17841	FBgn0028480	CG17841
CG4341	FBgn0028481	CG4341
CG14992	FBgn0028484	Ack
CG6424	FBgn0028494	CG6424
CG30116	FBgn0028496	CG30116
CG31811	FBgn0028509	CenG1A
CG9254	FBgn0028513	CG9254
CG3994	FBgn0028516	ZnT35C
CG18478	FBgn0028517	CG18478
CG4500	FBgn0028519	CG4500
CG5888	FBgn0028523	CG5888
CG31731	FBgn0028539	CG31731
CG11405	FBgn0028550	Atf3
CG17976	FBgn0028561	sut3
CG17975	FBgn0028562	sut2
CG8714	FBgn0028563	sut1
CG12085	FBgn0028577	pUf68
CG8532	FBgn0028582	lqf
CG13432	FBgn0028622	qsm
CG4838	FBgn0028644	beat-Ic
CG7644	FBgn0028645	beat-Ib
CG11902	FBgn0028647	CG11902
CG7625	FBgn0028663	VhaM9.7-b
CG18617	FBgn0028670	Vha100-2
CG1709	FBgn0028671	Vha100-1
CG5772	FBgn0028675	Sur
CG3455	FBgn0028685	Rpt4
CG10230	FBgn0028691	Rpn9
CG11888	FBgn0028692	Rpn2
CG4157	FBgn0028693	Rpn12
CG6258	FBgn0028700	RfC38
CG18660	FBgn0028704	Nckx30C
CG17367	FBgn0028717	Lnk
CG6203	FBgn0028734	Fmr1
CG18105	FBgn0028738	ETH
CG6362	FBgn0028740	CG6362
CG6355	FBgn0028741	fab1
CG5036	FBgn0028743	CG5036
CG5033	FBgn0028744	CG5033
CG15260	FBgn0028850	CG15260
CG12448	FBgn0028857	CG12448
CG10839	FBgn0028858	CG10839
CG15267	FBgn0028862	dao
CG4587	FBgn0028863	CG4587
CG32975	FBgn0028875	nAChRalpha5
CG15270	FBgn0028879	CG15270
CG15256	FBgn0028880	CG15256
CG18482	FBgn0028891	CG18482
CG4161	FBgn0028892	CG4161
CG31819	FBgn0028893	CG31819
CG18518	FBgn0028900	CG18518
CG18109	FBgn0028901	CG18109
CG4767	FBgn0028902	Tektin-A
CG13243	FBgn0028903	CG13243
CG17341	FBgn0028906	CG17341
CG16865	FBgn0028919	CG16865
CG7653	FBgn0028935	CG7653
CG16886	FBgn0028938	CG16886
CG18146	FBgn0028939	NimC2
CG16853	FBgn0028941	CG16853
CG16852	FBgn0028942	CG16852
CG15255	FBgn0028950	CG15255
CG8788	FBgn0028955	CG8788
CG1528	FBgn0028968	gammaCop
CG5408	FBgn0028978	trbl
CG12630	FBgn0028979	tio
CG12225	FBgn0028982	Spt6
CG9334	FBgn0028986	Spn38F
CG32904	FBgn0028991	seq
CG5851	FBgn0028992	sds22
CG1696	FBgn0029067	Dd
CG4924	FBgn0029079	icln
CG7449	FBgn0029082	hbs
CG2019	FBgn0029088	disp
CG11804	FBgn0029092	ced-6
CG18024	FBgn0029123	SoxN
CG17131	FBgn0029128	tyn
CG33134	FBgn0029131	debcl
CG7184	FBgn0029152	Mkrn1
CG5889	FBgn0029155	Men-b
CG6238	FBgn0029157	ssh
CG9131	FBgn0029161	slmo
CG5812	FBgn0029170	TwdlT
CG7923	FBgn0029172	Fad2
CG9233	FBgn0029173	fu2
CG14437	FBgn0029502	COQ7
CG6198	FBgn0029503	CHORD
CG12690	FBgn0029504	CHES-1-like
CG12846	FBgn0029507	Tsp42Ed
CG18817	FBgn0029508	Tsp42Ea
CG12276	FBgn0029512	Aos1
CG13376	FBgn0029518	CG13376
CG3176	FBgn0029524	CG3176
CG18273	FBgn0029525	CG18273
CG18166	FBgn0029526	CR18166
CG11381	FBgn0029568	CG11381
CG14806	FBgn0029594	CG14806
CG14054	FBgn0029596	CG14054
CG3091	FBgn0029608	CG3091
CG14420	FBgn0029643	CG14420
CG14421	FBgn0029644	CG14421
CG14422	FBgn0029645	CG14422
CG14423	FBgn0029646	CG14423
CG17959	FBgn0029647	CG17959
CG3603	FBgn0029648	CG3603
CG10804	FBgn0029663	CG10804
CG10802	FBgn0029664	CG10802
CG10803	FBgn0029666	CG10803
CG13021	FBgn0029669	CG13021
CG2875	FBgn0029672	CG2875
CG5014	FBgn0029687	Vap-33-1
CG6450	FBgn0029688	lva
CG6428	FBgn0029689	CG6428
CG15571	FBgn0029696	CG15571
CG15576	FBgn0029700	CG15576
CG15572	FBgn0029702	CG15572
CG12692	FBgn0029703	CG12692
CG2982	FBgn0029704	CG2982
CG12693	FBgn0029705	CG12693
CG12688	FBgn0029707	CG12688
CG15473	FBgn0029719	CG15473
CG6986	FBgn0029723	Proc-R
CG10706	FBgn0029761	SK
CG3252	FBgn0029762	NAAT1
CG3208	FBgn0029778	RhoGAP5A
CG3160	FBgn0029789	CG3160
CG4096	FBgn0029791	CG4096
CG15773	FBgn0029795	CG15773
CG15767	FBgn0029809	CG15767
CG12239	FBgn0029810	CG12239
CG15765	FBgn0029814	CG15765
CG11462	FBgn0029815	CG11462
CG15764	FBgn0029817	CG15764
CG3033	FBgn0029818	GAA1
CG3016	FBgn0029819	CG3016
CG14447	FBgn0029830	Grip
CG5966	FBgn0029831	CG5966
CG5941	FBgn0029833	CG5941
CG5928	FBgn0029836	CG5928
CG4690	FBgn0029837	Tsp5D
CG4320	FBgn0029840	raptor
CG5905	FBgn0029843	Nep1
CG15897	FBgn0029857	wuho
CG15896	FBgn0029858	CG15896
CG3823	FBgn0029863	CG3823
CG3918	FBgn0029873	CG3918
CG3342	FBgn0029874	CG3342
CG3973	FBgn0029881	pigs
CG3192	FBgn0029888	CG3192
CG4095	FBgn0029890	CG4095
CG4523	FBgn0029891	Pink1
CG14442	FBgn0029893	CG14442
CG14441	FBgn0029895	CG14441
CG3168	FBgn0029896	CG3168
CG3075	FBgn0029905	Nf-YC
CG14435	FBgn0029911	CG14435
CG4557	FBgn0029912	CG4557
CG3044	FBgn0029913	Cht11
CG4593	FBgn0029929	CG4593
CG12541	FBgn0029930	CG12541
CG14427	FBgn0029931	CG14427
CG1643	FBgn0029943	Atg5
CG15034	FBgn0029946	CG15034
CG15033	FBgn0029948	CheA7a
CG12689	FBgn0029952	CG12689
CG1402	FBgn0029962	CG1402
CG15325	FBgn0029968	Ir7g
CG10932	FBgn0029969	CG10932
CG17256	FBgn0029970	Nek2
CG10946	FBgn0029974	dpr14
CG1444	FBgn0029975	CG1444
CG10777	FBgn0029979	CG10777
CG15332	FBgn0029986	CG15332
CG2233	FBgn0029990	CG2233
CG2253	FBgn0029992	Upf2
CG15335	FBgn0030001	cyr
CG2116	FBgn0030003	CG2116
CG10958	FBgn0030004	CG10958
CG2120	FBgn0030005	CG2120
CG15336	FBgn0030009	CG15336
CG10959	FBgn0030010	CG10959
CG10763	FBgn0030011	Gbeta5
CG18262	FBgn0030012	CG18262
CG2272	FBgn0030018	slpr
CG1636	FBgn0030030	CG1636
CG11190	FBgn0030035	CG11190
CG12123	FBgn0030039	CG12123
CG15347	FBgn0030040	CG15347
CG12112	FBgn0030048	CG12112
CG11265	FBgn0030049	Trf4-1
CG12065	FBgn0030052	CG12065
CG2004	FBgn0030060	CG2004
CG1785	FBgn0030061	CG1785
CG1789	FBgn0030063	CG1789
CG10648	FBgn0030067	Rbm13
CG10962	FBgn0030073	CG10962
CG15365	FBgn0030077	CG15365
CG10970	FBgn0030078	CG10970
CG6999	FBgn0030085	CG6999
CG7766	FBgn0030087	CG7766
CG7039	FBgn0030088	CG7039
CG9113	FBgn0030089	AP-1gamma
CG12664	FBgn0030090	fend
CG7065	FBgn0030091	CG7065
CG7055	FBgn0030093	dalao
CG12115	FBgn0030097	CG12115
CG12057	FBgn0030098	CG12057
CG12056	FBgn0030099	CG12056
CG12106	FBgn0030100	CG12106
CG12118	FBgn0030101	CG12118
CG12119	FBgn0030102	CG12119
CG12665	FBgn0030103	Obp8a
CG17754	FBgn0030114	CG17754
CG1468	FBgn0030157	CG1468
CG9686	FBgn0030158	CG9686
CG9689	FBgn0030159	CG9689
CG9691	FBgn0030160	CG9691
CG1986	FBgn0030162	CG1986
CG15312	FBgn0030174	CG15312
CG12645	FBgn0030181	CG12645
CG15309	FBgn0030183	CG15309
CG2962	FBgn0030186	CG2962
CG15296	FBgn0030215	CG15296
CG1628	FBgn0030218	CG1628
CG12637	FBgn0030224	CG12637
CG15203	FBgn0030261	CG15203
CG2081	FBgn0030262	Vago
CG2076	FBgn0030263	CG2076
CG1394	FBgn0030277	CG1394
CG1745	FBgn0030301	HP5
CG11715	FBgn0030304	Cyp4g15
CG1697	FBgn0030318	rho-4
CG2247	FBgn0030320	CG2247
CG1703	FBgn0030321	CG1703
CG15741	FBgn0030338	CG15741
CG1895	FBgn0030339	Cyp28c1
CG15740	FBgn0030340	CG15740
CG1967	FBgn0030341	p24-1
CG10347	FBgn0030342	CG10347
CG1886	FBgn0030343	ATP7
CG1803	FBgn0030362	regucalcin
CG15735	FBgn0030364	CG15735
CG1490	FBgn0030366	Usp7
CG1488	FBgn0030367	Cyp311a1
CG1786	FBgn0030369	Cyp318a1
CG2750	FBgn0030376	CG2750
CG2577	FBgn0030384	CG2577
CG15732	FBgn0030385	Ir11a
CG2560	FBgn0030394	Cpr11A
CG2556	FBgn0030396	CG2556
CG15728	FBgn0030409	CG15728
CG15727	FBgn0030410	Aven
CG2540	FBgn0030411	CG2540
CG17762	FBgn0030412	tomosyn
CG12717	FBgn0030420	CG12717
CG3812	FBgn0030421	CG3812
CG4661	FBgn0030429	CG4661
CG4404	FBgn0030432	CG4404
CG4647	FBgn0030433	mRpL49
CG4645	FBgn0030435	CG4645
CG4395	FBgn0030437	hec
CG2209	FBgn0030441	CG2209
CG4349	FBgn0030449	Fer3HCH
CG15717	FBgn0030451	CG15717
CG4330	FBgn0030452	MFS10
CG4318	FBgn0030455	CG4318
CG4332	FBgn0030456	CG4332
CG12096	FBgn0030457	CG12096
CG12723	FBgn0030459	CG12723
CG15742	FBgn0030462	CG15742
CG15743	FBgn0030465	CG15743
CG15744	FBgn0030466	CG15744
CG1764	FBgn0030467	CG1764
CG1622	FBgn0030468	CG1622
CG1681	FBgn0030484	GstT4
CG1998	FBgn0030485	CG1998
CG15754	FBgn0030492	CG15754
CG15756	FBgn0030493	CG15756
CG9938	FBgn0030500	Ndc80
CG11177	FBgn0030501	BthD
CG12175	FBgn0030502	tth
CG11176	FBgn0030503	Tango2
CG2691	FBgn0030504	CG2691
CG11172	FBgn0030505	NFAT
CG12176	FBgn0030506	Lig4
CG11164	FBgn0030507	CG11164
CG15760	FBgn0030508	CG15760
CG12177	FBgn0030510	CG12177
CG9940	FBgn0030512	CG9940
CG9941	FBgn0030514	CG9941
CG12480	FBgn0030537	CG12480
CG13402	FBgn0030538	betaNACtes1
CG1368	FBgn0030539	CG1368
CG11585	FBgn0030543	CG11585
CG13403	FBgn0030544	CG13403
CG11590	FBgn0030545	CG11590
CG11674	FBgn0030551	CG11674
CG15871	FBgn0030552	mRpL38
CG1839	FBgn0030555	Fbxl4
CG9400	FBgn0030562	CG9400
CG18157	FBgn0030563	betaNACtes2
CG18313	FBgn0030566	betaNACtes4
CG9413	FBgn0030574	CG9413
CG15890	FBgn0030576	CG15890
CG5334	FBgn0030577	CG5334
CG14410	FBgn0030583	CG14410
CG14407	FBgn0030584	CG14407
CG12539	FBgn0030586	CG12539
CG9522	FBgn0030587	CG9522
CG9521	FBgn0030588	CG9521
CG9519	FBgn0030589	CG9519
CG9518	FBgn0030590	CG9518
CG9512	FBgn0030593	CG9512
CG9509	FBgn0030594	CG9509
CG9030	FBgn0030599	CG9030
CG32592	FBgn0030600	hiw
CG9091	FBgn0030616	RpL37a
CG9095	FBgn0030617	CG9095
CG5662	FBgn0030620	CG5662
CG15030	FBgn0030621	CG15030
CG5877	FBgn0030625	CG5877
CG12608	FBgn0030630	CG12608
CG6227	FBgn0030631	CG6227
CG11655	FBgn0030638	CG11655
CG9215	FBgn0030659	CG9215
CG8117	FBgn0030663	CG8117
CG8119	FBgn0030664	CG8119
CG15646	FBgn0030665	CG15646
CG12708	FBgn0030666	CG12708
CG9240	FBgn0030669	CG9240
CG9245	FBgn0030670	Pis
CG8134	FBgn0030671	CG8134
CG9281	FBgn0030672	CG9281
CG15601	FBgn0030673	CG15601
CG8184	FBgn0030674	CG8184
CG11679	FBgn0030678	CG11679
CG8206	FBgn0030679	CG8206
CG8944	FBgn0030680	CG8944
CG15602	FBgn0030694	CG15602
CG8995	FBgn0030695	PGRP-LE
CG8509	FBgn0030696	CG8509
CG8565	FBgn0030697	CG8565
CG8578	FBgn0030699	CG8578
CG16952	FBgn0030701	CG16952
CG8928	FBgn0030711	Rrp47
CG9177	FBgn0030719	eIF5
CG3415	FBgn0030731	Mfe2
CG3560	FBgn0030733	CG3560
CG3632	FBgn0030735	CG3632
CG9914	FBgn0030737	CG9914
CG9917	FBgn0030740	CG9917
CG9919	FBgn0030742	CG9919
CG9921	FBgn0030743	CG9921
CG9992	FBgn0030744	CG9992
CG4239	FBgn0030745	CG4239
CG9981	FBgn0030746	CG9981
CG9947	FBgn0030752	CG9947
CG4420	FBgn0030753	rngo
CG9902	FBgn0030757	CG9902
CG9819	FBgn0030758	CanA-14F
CG9784	FBgn0030761	CG9784
CG4521	FBgn0030766	mthl1
CG13010	FBgn0030770	CG13010
CG9675	FBgn0030774	spheroide
CG9673	FBgn0030775	CG9673
CG4653	FBgn0030776	CG4653
CG4678	FBgn0030778	CG4678
CG4742	FBgn0030786	mRpL22
CG9609	FBgn0030787	CG9609
CG4756	FBgn0030788	Sap30
CG4829	FBgn0030796	CG4829
CG13004	FBgn0030797	CG13004
CG13003	FBgn0030798	CG13003
CG4872	FBgn0030799	CG4872
CG9104	FBgn0030800	CG9104
CG4875	FBgn0030801	Rcp
CG9099	FBgn0030802	CG9099
CG4880	FBgn0030803	CG4880
CG13002	FBgn0030804	CG13002
CG8949	FBgn0030812	CG8949
CG4949	FBgn0030813	CG4949
CG8945	FBgn0030815	CG8945
CG4991	FBgn0030817	CG4991
CG12995	FBgn0030826	CG12995
CG5162	FBgn0030828	CG5162
CG12998	FBgn0030829	CG12998
CG8664	FBgn0030836	CG8664
CG8661	FBgn0030837	CG8661
CG5445	FBgn0030838	CG5445
CG8527	FBgn0030844	ppk23
CG8408	FBgn0030850	stas
CG12986	FBgn0030868	CG12986
CG8146	FBgn0030869	Socs16D
CG6762	FBgn0030876	CG6762
CG7846	FBgn0030877	Arp8
CG6769	FBgn0030878	CG6769
CG12985	FBgn0030881	CG12985
CG6835	FBgn0030882	GS
CG7772	FBgn0030883	CG7772
CG15373	FBgn0030889	CG15373
CG5927	FBgn0030899	Her
CG15064	FBgn0030900	Him
CG6123	FBgn0030913	CG6123
CG6290	FBgn0030921	CG6290
CG6367	FBgn0030926	psh
CG15046	FBgn0030927	CG15046
CG6470	FBgn0030933	CG6470
CG15040	FBgn0030940	CG15040
CG6531	FBgn0030941	wgn
CG6540	FBgn0030943	CG6540
CG6617	FBgn0030944	CG6617
CG6632	FBgn0030945	Ing3
CG6659	FBgn0030946	CG6659
CG6900	FBgn0030958	CR6900
CG6961	FBgn0030959	CG6961
CG7053	FBgn0030960	Atg101
CG7103	FBgn0030964	Pvf1
CG7322	FBgn0030968	CG7322
CG7288	FBgn0030969	CG7288
CG7349	FBgn0030975	CG7349
CG7378	FBgn0030976	CG7378
CG7537	FBgn0030989	Inx5
CG33253	FBgn0030992	CG33253
CG14195	FBgn0030998	CG14195
CG7874	FBgn0030999	Mur18B
CG7876	FBgn0031000	Muc18B
CG14196	FBgn0031002	CG14196
CG14217	FBgn0031030	Tao
CG14218	FBgn0031031	CG14218
CG14204	FBgn0031032	CG14204
CG14219	FBgn0031033	CG14219
CG14205	FBgn0031034	CG14205
CG14220	FBgn0031036	CG14220
CG14227	FBgn0031058	CG14227
CG14231	FBgn0031060	CG14231
CG14232	FBgn0031061	CG14232
CG14230	FBgn0031062	CG14230
CG12703	FBgn0031069	Pmp70
CG12702	FBgn0031070	CG12702
CG12655	FBgn0031080	CG12655
CG17003	FBgn0031082	CG17003
CG15322	FBgn0031088	CG15322
CG9572	FBgn0031089	CG9572
CG17052	FBgn0031097	obst-A
CG17068	FBgn0031098	CG17068
CG17065	FBgn0031099	CG17065
CG12679	FBgn0031103	CG12679
CG1676	FBgn0031114	cactin
CG11710	FBgn0031115	CG11710
CG1695	FBgn0031116	CG1695
CG1702	FBgn0031117	GstT3
CG1412	FBgn0031118	RhoGAP19D
CG1812	FBgn0031119	CG1812
CG1829	FBgn0031126	Cyp6v1
CG1835	FBgn0031127	CG1835
CG1338	FBgn0031128	hydra
CG11235	FBgn0031135	CR11235
CG1529	FBgn0031144	CG1529
CG32513	FBgn0031150	bves
CG15446	FBgn0031155	CG15446
CG1503	FBgn0031157	CG1503
CG11566	FBgn0031159	CG11566
CG1724	FBgn0031164	CG1724
CG1494	FBgn0031169	CG1494
CG1801	FBgn0031171	CG1801
CG1486	FBgn0031174	CG1486
CG10918	FBgn0031178	CG10918
CG14584	FBgn0031181	Ir20a
CG14619	FBgn0031187	CG14619
CG14613	FBgn0031188	CG14613
CG14618	FBgn0031189	CG14618
CG12576	FBgn0031190	CG12576
CG17598	FBgn0031194	CG17598
CG17600	FBgn0031195	CG17600
CG17599	FBgn0031196	CG17599
CG11376	FBgn0031216	Zir
CG3645	FBgn0031238	CG3645
CG11885	FBgn0031253	CG11885
CG13692	FBgn0031254	CG13692
CG13691	FBgn0031255	BBS8
CG4297	FBgn0031258	CG4297
CG3883	FBgn0031281	Saf6
CG3639	FBgn0031282	Pex12
CG15880	FBgn0031283	CG15880
CG3876	FBgn0031284	CG3876
CG3662	FBgn0031285	CG3662
CG3862	FBgn0031286	CG3862
CG4291	FBgn0031287	CG4291
CG31795	FBgn0031294	IA-2
CG4375	FBgn0031295	CG4375
CG4415	FBgn0031296	CG4415
CG4629	FBgn0031299	CG4629
CG4715	FBgn0031305	Iris
CG4577	FBgn0031306	CG4577
CG4775	FBgn0031312	Tango14
CG5080	FBgn0031313	CG5080
CG4785	FBgn0031314	IntS14
CG14341	FBgn0031315	CG14341
CG5118	FBgn0031317	CG5118
CG4887	FBgn0031318	CG4887
CG4896	FBgn0031319	CG4896
CG5126	FBgn0031320	CG5126
CG4947	FBgn0031321	Tgt
CG5001	FBgn0031322	CG5001
CG5139	FBgn0031323	CG5139
CG14342	FBgn0031324	CG14342
CG5556	FBgn0031332	CG5556
CG5561	FBgn0031333	CG5561
CG14346	FBgn0031337	CG14346
CG18132	FBgn0031345	CG18132
CG10869	FBgn0031347	CG10869
CG17660	FBgn0031356	CG17660
CG7295	FBgn0031372	CG7295
CG15356	FBgn0031377	CG15356
CG15362	FBgn0031378	CG15362
CG7289	FBgn0031379	CG7289
CG31671	FBgn0031390	tho2
CG9967	FBgn0031413	CG9967
CG33955	FBgn0031414	eys
CG3597	FBgn0031417	CG3597
CG3557	FBgn0031423	CG3557
CG9887	FBgn0031424	VGlut
CG18641	FBgn0031426	CG18641
CG3528	FBgn0031430	CG3528
CG3515	FBgn0031431	CG3515
CG9964	FBgn0031432	Cyp309a1
CG9881	FBgn0031437	Arpc5
CG15395	FBgn0031440	CG15395
CG9962	FBgn0031441	CG9962
CG17301	FBgn0031442	Prosbeta4R1
CG17302	FBgn0031443	Prosbeta4R2
CG31689	FBgn0031449	CG31689
CG2903	FBgn0031450	Hrs
CG9961	FBgn0031451	CG9961
CG2843	FBgn0031452	Cwc25
CG9960	FBgn0031454	CG9960
CG9958	FBgn0031455	snapin
CG2848	FBgn0031456	Trn-SR
CG3077	FBgn0031457	CG3077
CG2855	FBgn0031458	aph-1
CG2862	FBgn0031459	CG2862
CG15399	FBgn0031460	CG15399
CG16987	FBgn0031461	daw
CG2964	FBgn0031462	CG2964
CG15400	FBgn0031463	CG15400
CG3131	FBgn0031464	Duox
CG3123	FBgn0031465	CG3123
CG3119	FBgn0031466	CG3119
CG3104	FBgn0031473	CG3104
CG2991	FBgn0031474	CG2991
CG8813	FBgn0031476	CG8813
CG17260	FBgn0031498	CG17260
CG17221	FBgn0031500	CG17221
CG17261	FBgn0031501	CG17261
CG3332	FBgn0031514	CG3332
CG15412	FBgn0031528	CG15412
CG3246	FBgn0031538	CG3246
CG15418	FBgn0031554	CG15418
CG2816	FBgn0031564	CG2816
CG15627	FBgn0031634	Ir25a
CG15626	FBgn0031635	tank
CG15624	FBgn0031649	hoe2
CG4230	FBgn0031683	CG4230
CG8680	FBgn0031684	CG8680
CG14031	FBgn0031695	Cyp4ac3
CG14024	FBgn0031697	CG14024
CG14023	FBgn0031698	Ncoa6
CG14027	FBgn0031701	TotM
CG14021	FBgn0031702	fusl
CG12512	FBgn0031703	CG12512
CG14015	FBgn0031716	CG14015
CG18266	FBgn0031724	CG18266
CG14010	FBgn0031725	CG14010
CG7235	FBgn0031728	Hsp60C
CG12511	FBgn0031729	CG12511
CG7236	FBgn0031730	CG7236
CG14007	FBgn0031731	CG14007
CG11149	FBgn0031732	CG11149
CG11147	FBgn0031734	CG11147
CG11029	FBgn0031735	CG11029
CG11030	FBgn0031736	CG11030
CG11034	FBgn0031741	CG11034
CG8965	FBgn0031745	CG8965
CG13999	FBgn0031753	CG13999
CG13992	FBgn0031756	CG13992
CG9088	FBgn0031759	lid
CG9093	FBgn0031760	Tsp26A
CG9098	FBgn0031762	CG9098
CG13996	FBgn0031763	CG13996
CG9107	FBgn0031764	CG9107
CG12393	FBgn0031768	CG12393
CG9135	FBgn0031769	CG9135
CG9162	FBgn0031778	CR9162
CG13991	FBgn0031785	CG13991
CG11320	FBgn0031837	CG11320
CG11098	FBgn0031842	Tango1
CG13771	FBgn0031844	CG13771
CG11326	FBgn0031850	Tsp
CG11188	FBgn0031851	Aatf
CG11322	FBgn0031856	CG11322
CG11321	FBgn0031857	CG11321
CG17378	FBgn0031858	CG17378
CG17377	FBgn0031859	CG17377
CG11236	FBgn0031860	CG11236
CG17375	FBgn0031861	CG17375
CG10806	FBgn0031865	Nha1
CG13772	FBgn0031866	Nlg2
CG10354	FBgn0031868	Rat1
CG9138	FBgn0031879	uif
CG13780	FBgn0031888	Pvf2
CG4502	FBgn0031896	CG4502
CG13784	FBgn0031897	CG13784
CG5171	FBgn0031907	CG5171
CG5181	FBgn0031909	CG5181
CG15818	FBgn0031910	CG15818
CG18585	FBgn0031929	CG18585
CG13794	FBgn0031936	CG13794
CG7214	FBgn0031940	CG7214
CG7164	FBgn0031946	CG7164
CG7154	FBgn0031947	CG7154
CG7149	FBgn0031948	CG7149
CG14536	FBgn0031950	Herp
CG7138	FBgn0031951	r2d2
CG7134	FBgn0031952	cdc14
CG14534	FBgn0031957	TwdlE
CG7228	FBgn0031969	pes
CG8673	FBgn0031986	CG8673
CG12375	FBgn0031987	CG12375
CG8668	FBgn0031988	CG8668
CG8372	FBgn0032000	CG8372
CG8360	FBgn0032001	CG8360
CG8353	FBgn0032002	CG8353
CG8349	FBgn0032003	CG8349
CG8292	FBgn0032004	CG8292
CG8282	FBgn0032005	Snx6
CG8086	FBgn0032010	CG8086
CG7851	FBgn0032013	Scgalpha
CG7840	FBgn0032014	CG7840
CG7830	FBgn0032015	Ostgamma
CG7818	FBgn0032016	CG7818
CG7810	FBgn0032017	CG7810
CG7806	FBgn0032018	CG7806
CG14275	FBgn0032022	CG14275
CG14274	FBgn0032023	CG14274
CG17292	FBgn0032029	CG17292
CG17293	FBgn0032030	Wdr82
CG13390	FBgn0032031	CG13390
CG17294	FBgn0032032	CG17294
CG13392	FBgn0032033	CG13392
CG17295	FBgn0032034	Rcd4
CG13384	FBgn0032036	CG13384
CG13385	FBgn0032039	CG13385
CG13386	FBgn0032040	CG13386
CG13094	FBgn0032048	Dh31
CG9289	FBgn0032058	CG9289
CG9296	FBgn0032059	PrBP
CG9483	FBgn0032072	CG9483
CG9494	FBgn0032074	Tsp29Fa
CG9520	FBgn0032078	C1GalTA
CG31886	FBgn0032079	CG31886
CG9525	FBgn0032080	CG9525
CG9541	FBgn0032083	CG9541
CG13101	FBgn0032084	CG13101
CG12439	FBgn0032094	CG12439
CG13106	FBgn0032096	Or30a
CG13108	FBgn0032100	CG13108
CG9586	FBgn0032101	CG9586
CG17009	FBgn0032104	aust
CG4454	FBgn0032105	borr
CG4438	FBgn0032115	CG4438
CG33298	FBgn0032120	CG33298
CG4405	FBgn0032129	jp
CG3838	FBgn0032130	CG3838
CG3841	FBgn0032131	CG3841
CG4382	FBgn0032132	CG4382
CG3881	FBgn0032135	GlcAT-S
CG13117	FBgn0032140	CG13117
CG4598	FBgn0032160	CG4598
CG4594	FBgn0032161	CG4594
CG4592	FBgn0032162	CG4592
CG13125	FBgn0032163	TbCMF46
CG4619	FBgn0032166	CG4619
CG5853	FBgn0032167	CG5853
CG4658	FBgn0032170	CG4658
CG5846	FBgn0032171	CG5846
CG5850	FBgn0032172	CG5850
CG13131	FBgn0032175	CG13131
CG13127	FBgn0032176	CG13127
CG4804	FBgn0032178	Spn31A
CG13133	FBgn0032181	CG13133
CG13135	FBgn0032184	CG13135
CG18145	FBgn0032189	Ripalpha
CG5734	FBgn0032191	CG5734
CG5731	FBgn0032192	CG5731
CG5727	FBgn0032193	CG5727
CG4901	FBgn0032194	CG4901
CG5045	FBgn0032229	CG5045
CG13142	FBgn0032251	CG13142
CG6187	FBgn0032256	RluA-2
CG7329	FBgn0032271	CG7329
CG17098	FBgn0032276	CG17098
CG6700	FBgn0032305	CG6700
CG14070	FBgn0032313	CG14070
CG16840	FBgn0032329	Art8
CG31868	FBgn0032330	Samuel
CG14919	FBgn0032336	AstC
CG14920	FBgn0032337	AstCC
CG16854	FBgn0032338	CG16854
CG6201	FBgn0032343	CG6201
CG4751	FBgn0032348	CG4751
CG4788	FBgn0032354	CG4788
CG4851	FBgn0032358	Ppt2
CG14925	FBgn0032359	Osi21
CG6589	FBgn0032368	spag4
CG12602	FBgn0032373	Vha100-5
CG14936	FBgn0032376	Tsp33B
CG14937	FBgn0032377	CG14937
CG16964	FBgn0032385	CG16964
CG6734	FBgn0032395	CG6734
CG14946	FBgn0032405	CG14946
CG5325	FBgn0032407	Pex19
CG6712	FBgn0032408	CG6712
CG17211	FBgn0032414	CG17211
CG17010	FBgn0032424	CG17010
CG17031	FBgn0032439	Ref2
CG5792	FBgn0032455	CG5792
CG6214	FBgn0032456	MRP
CG16800	FBgn0032462	CG16800
CG5075	FBgn0032464	Vha68-3
CG12404	FBgn0032465	CG12404
CG5142	FBgn0032470	CG5142
CG5122	FBgn0032471	CG5122
CG9928	FBgn0032472	CG9928
CG5204	FBgn0032473	CG5204
CG9828	FBgn0032474	DnaJ-H
CG16975	FBgn0032475	Sfmbt
CG16972	FBgn0032481	CG16972
CG15482	FBgn0032483	CG15482
CG9431	FBgn0032484	kek4
CG9426	FBgn0032485	CG9426
CG5648	FBgn0032492	Prosalpha6T
CG15479	FBgn0032493	CG15479
CG5945	FBgn0032494	CG5945
CG16820	FBgn0032495	CG16820
CG16825	FBgn0032503	CG16825
CG6866	FBgn0032515	loqs
CG7110	FBgn0032521	CG7110
CG9263	FBgn0032530	CG9263
CG16888	FBgn0032533	CG16888
CG17988	FBgn0032536	Ance-3
CG4650	FBgn0032549	CG4650
CG4480	FBgn0032553	CG4480
CG4580	FBgn0032585	CG4580
CG4599	FBgn0032586	Tpr2
CG4631	FBgn0032590	CG4631
CG17996	FBgn0032595	CG17996
CG17331	FBgn0032596	Prosbeta4
CG17904	FBgn0032597	CG17904
CG13284	FBgn0032614	CG13284
CG12288	FBgn0032620	CG12288
CG6304	FBgn0032624	CG6304
CG12620	FBgn0032626	CG12620
CG15138	FBgn0032629	beat-IIIc
CG6380	FBgn0032632	CG6380
CG6860	FBgn0032633	Lrch
CG6840	FBgn0032634	Rpb11
CG15141	FBgn0032635	CG15141
CG5050	FBgn0032637	CG5050
CG6639	FBgn0032638	CG6639
CG18563	FBgn0032639	CG18563
CG6453	FBgn0032643	CG6453
CG5131	FBgn0032644	CG5131
CG7094	FBgn0032650	CG7094
CG5545	FBgn0032651	Oli
CG6870	FBgn0032652	CG6870
CG15153	FBgn0032663	CG15153
CG5755	FBgn0032664	CG5755
CG15152	FBgn0032665	CG15152
CG5758	FBgn0032666	CG5758
CG10302	FBgn0032679	bsf
CG10283	FBgn0032681	CG10283
CG10178	FBgn0032684	CG10178
CG10211	FBgn0032685	CG10211
CG15160	FBgn0032688	CG15160
CG10413	FBgn0032689	CG10413
CG10333	FBgn0032690	CG10333
CG10414	FBgn0032691	Atac2
CG15161	FBgn0032692	CG15161
CG10391	FBgn0032693	Cyp310a1
CG15162	FBgn0032694	MESR3
CG10346	FBgn0032705	Grip71
CG10369	FBgn0032706	Irk3
CG10600	FBgn0032717	CG10600
CG17321	FBgn0032719	CG17321
CG10603	FBgn0032720	mRpL13
CG10602	FBgn0032721	CG10602
CG18397	FBgn0032723	ssp3
CG10639	FBgn0032729	CG10639
CG10431	FBgn0032730	CG10431
CG15169	FBgn0032734	CG15169
CG10470	FBgn0032746	CG10470
CG10700	FBgn0032754	CG10700
CG17344	FBgn0032755	CG17344
CG13086	FBgn0032770	CG13086
CG17349	FBgn0032771	CG17349
CG17350	FBgn0032772	CG17350
CG15825	FBgn0032773	fon
CG17544	FBgn0032775	CG17544
CG16771	FBgn0032779	CG16771
CG13085	FBgn0032780	CG13085
CG10237	FBgn0032783	CG10237
CG10026	FBgn0032785	CG10026
CG13083	FBgn0032789	CG13083
CG10194	FBgn0032790	CG10194
CG18094	FBgn0032791	CG18094
CG10189	FBgn0032793	CG10189
CG10188	FBgn0032796	CG10188
CG10186	FBgn0032797	CG10186
CG10132	FBgn0032798	CG10132
CG13077	FBgn0032810	CG13077
CG10462	FBgn0032815	CG10462
CG10447	FBgn0032816	Nf-YB
CG10628	FBgn0032818	CG10628
CG10463	FBgn0032819	CG10463
CG31692	FBgn0032820	fbp
CG10538	FBgn0032821	CdGAPr
CG10659	FBgn0032839	CG10659
CG10723	FBgn0032850	Kua
CG13970	FBgn0032851	CG13970
CG10651	FBgn0032853	CG10651
CG10954	FBgn0032859	Arpc2
CG1962	FBgn0032876	Cen
CG2617	FBgn0032877	CG2617
CG9316	FBgn0032878	CG9316
CG9317	FBgn0032879	CG9317
CG14405	FBgn0032888	CheB38c
CG9331	FBgn0032889	CG9331
CG9333	FBgn0032891	Oseg5
CG14402	FBgn0032894	CG14402
CG9335	FBgn0032895	twit
CG14400	FBgn0032896	CG14400
CG9336	FBgn0032897	CG9336
CG9339	FBgn0032901	sky
CG9265	FBgn0032910	CG9265
CG14397	FBgn0032914	CG14397
CG12050	FBgn0032915	CG12050
CG9253	FBgn0032919	CG9253
CG9241	FBgn0032929	Mcm10
CG8671	FBgn0032938	CG8671
CG8665	FBgn0032945	CG8665
CG8663	FBgn0032946	nrv3
CG2225	FBgn0032957	CG2225
CG1416	FBgn0032961	CG1416
CG11629	FBgn0032965	CG11629
CG1421	FBgn0032966	CG1421
CG1428	FBgn0032967	CG1428
CG11634	FBgn0032968	CG11634
CG6691	FBgn0032971	ttm3
CG17486	FBgn0032997	CG17486
CG3107	FBgn0033005	CG3107
CG2682	FBgn0033015	d4
CG10395	FBgn0033019	CG10395
CG11665	FBgn0033028	CG11665
CG7863	FBgn0033051	dream
CG33131	FBgn0033052	SCAP
CG14591	FBgn0033054	CG14591
CG7861	FBgn0033055	tbce
CG14593	FBgn0033058	CCHa2-R
CG15233	FBgn0033076	CG15233
CG3271	FBgn0033088	PGAP3
CG17266	FBgn0033089	CG17266
CG9422	FBgn0033092	CG9422
CG3409	FBgn0033095	CG3409
CG9447	FBgn0033110	CG9447
CG3358	FBgn0033117	CG3358
CG17002	FBgn0033122	CG17002
CG12832	FBgn0033138	Tsp42Eq
CG12837	FBgn0033139	Tsp42Er
CG1850	FBgn0033154	CG1850
CG1845	FBgn0033155	Br140
CG12164	FBgn0033158	CG12164
CG17800	FBgn0033159	Dscam1
CG11107	FBgn0033160	CG11107
CG11166	FBgn0033166	Eaf
CG1701	FBgn0033167	CG1701
CG11145	FBgn0033168	CG11145
CG11139	FBgn0033179	p47
CG1600	FBgn0033188	Drat
CG2105	FBgn0033192	Corin
CG12826	FBgn0033207	CG12826
CG1577	FBgn0033208	mRpL52
CG12107	FBgn0033209	CG12107
CG1406	FBgn0033210	U2A
CG1399	FBgn0033212	CG1399
CG1941	FBgn0033214	CG1941
CG1942	FBgn0033215	CG1942
CG1946	FBgn0033216	CG1946
CG12825	FBgn0033221	CG12825
CG12824	FBgn0033222	CG12824
CG1553	FBgn0033224	Nop17l
CG12159	FBgn0033232	CG12159
CG15835	FBgn0033233	Kdm4A
CG8791	FBgn0033234	CG8791
CG8728	FBgn0033235	CG8728
CG14764	FBgn0033236	CG14764
CG11165	FBgn0033238	CG11165
[truncated: 3,253 more rows]
