# Supplementary material for: The transcription factor Hey and nuclear lamins specify and maintain cell identity
Source: eLife. 2019 Jul 16;8:e44745. doi: 10.7554/eLife.44745 (PMC6634966; doi:10.7554/eLife.44745)
Supplement: Supplementary file 4. [file elife-44745-supp4.xlsx]

## Sheet: Sheet1
Hey direct targets genes regulated both in the progentiros and EC's
	Symbol	Annotation symbol	Expression in EB	Expression in EC
1	Broad	CG11491	↑	↑
2	Exuperantia	CG8994	↓	↑
3	Mus 205	CG1925	↑	↑
4	Miranda	CG12249	↓	↓
5	CG12512	CG12512	↓	↓
6	rau	CG8965	↑	↑
7	CG10638	CG10638	↑	↑
8	CG6066	CG6066	↑	↑
9	Ectodrm-expressed	CG3132	↑	↓
10	Verrocchio	CG14121	↑	↑
↑	Up regulated
↓	Down Regulated
