# Supplementary material for: The transcription factor Hey and nuclear lamins specify and maintain cell identity
Source: eLife. 2019 Jul 16;8:e44745. doi: 10.7554/eLife.44745 (PMC6634966; doi:10.7554/eLife.44745)
Supplement: Supplementary file 5. [file elife-44745-supp5.xlsx]

## Sheet: ClueGO Results
113 genes - GO biological process and molecular function MyoIA-UAS-esg VS Con down 2fold (korzelius) and Genes Downregulated in whole gut Heyi
GOID	GOTerm
GO:0015291	secondary active transmembrane transporter activity
GO:0008509	anion transmembrane transporter activity
GO:0015293	symporter activity
GO:0015103	inorganic anion transmembrane transporter activity
GO:0015294	solute:cation symporter activity
GO:0015296	anion:cation symporter activity
GO:0015114	phosphate ion transmembrane transporter activity
GO:0015081	sodium ion transmembrane transporter activity
GO:0005436	sodium:phosphate symporter activity
GO:0015370	solute:sodium symporter activity
GO:0005316	high affinity inorganic phosphate:sodium symporter activity
GO:0016877	ligase activity, forming carbon-sulfur bonds
GO:0017171	serine hydrolase activity
GO:0008236	serine-type peptidase activity
GO:0004252	serine-type endopeptidase activity
GO:0019842	vitamin binding
GO:0008431	vitamin E binding
GO:0016705	oxidoreductase activity, acting on paired donors, with incorporation or reduction of molecular oxygen
GO:0020037	heme binding
GO:0016798	hydrolase activity, acting on glycosyl bonds
GO:0044036	cell wall macromolecule metabolic process
GO:0016998	cell wall macromolecule catabolic process
GO:0004553	hydrolase activity, hydrolyzing O-glycosyl compounds
GO:0003796	lysozyme activity
GO:0044283	small molecule biosynthetic process
GO:0016053	organic acid biosynthetic process
GO:0009309	amine biosynthetic process
GO:0008652	cellular amino acid biosynthetic process
GO:0046394	carboxylic acid biosynthetic process
GO:0009064	glutamine family amino acid metabolic process
GO:0009084	glutamine family amino acid biosynthetic process
GO:0016298	lipase activity
GO:0052689	carboxylic ester hydrolase activity
GO:0004620	phospholipase activity
GO:0004806	triglyceride lipase activity
GO:0008970	phosphatidylcholine 1-acylhydrolase activity
GO:0005496	steroid binding
GO:0010876	lipid localization
GO:0071702	organic substance transport
GO:0071705	nitrogen compound transport
GO:0005275	amine transmembrane transporter activity
GO:0005342	organic acid transmembrane transporter activity
GO:0032934	sterol binding
GO:0006869	lipid transport
GO:0015837	amine transport
GO:0015849	organic acid transport
GO:0046943	carboxylic acid transmembrane transporter activity
GO:0015171	amino acid transmembrane transporter activity
GO:0015918	sterol transport
GO:0046942	carboxylic acid transport
GO:0006865	amino acid transport
