# Supplementary material for: The transcription factor Hey and nuclear lamins specify and maintain cell identity
Source: eLife. 2019 Jul 16;8:e44745. doi: 10.7554/eLife.44745 (PMC6634966; doi:10.7554/eLife.44745)
Supplement: Supplementary file 6. [file elife-44745-supp6.xlsx]

## Sheet: Sheet1
Genes downregulated significantly after dHey depletion in the Whole gut identified as putative digestive-enzymes (Lemaitre and Miguel-Aliaga Annual Review of Genetic 2013)
51 from 228 - 22%
CG9092	FBgn0001089	Gal
CG8579	FBgn0001285	Jon44E
CG1179	FBgn0004425	LysB
CR9111	FBgn0004426	LysC
CG9118	FBgn0004427	LysD
CG1180	FBgn0004428	LysE
CG1165	FBgn0004430	LysS
CG18681	FBgn0010425	epsilonTry
CG12387	FBgn0011556	zetaTry
CG7754	FBgn0015001	iotaTry
CG1031	FBgn0015568	alpha-Est1
CG1082	FBgn0015572	alpha-Est4
CG1112	FBgn0015575	alpha-Est7
CG8867	FBgn0020906	Jon25Bi
CG6298	FBgn0023197	Jon74E
CG7631	FBgn0028945	CG7631
CG15253	FBgn0028948	CG15253
CG15254	FBgn0028949	CG15254
CG5966	FBgn0029831	CG5966
CG5905	FBgn0029843	Nep1
CG8952	FBgn0030688	CG8952
CG11912	FBgn0031248	CG11912
CG11911	FBgn0031249	CG11911
CG2772	FBgn0031533	CG2772
CG7025	FBgn0031930	CG7025
CG13095	FBgn0032049	Bace
CG3841	FBgn0032131	CG3841
CG11669	FBgn0033296	Mal-A7
CG6337	FBgn0033873	CG6337
CG8299	FBgn0034052	CG8299
CG10163	FBgn0035697	CG10163
CG18417	FBgn0035780	CG18417
CG7118	FBgn0035886	Jon66Ci
CG7170	FBgn0035887	Jon66Cii
CG5932	FBgn0036996	mag
CG14642	FBgn0037222	CG14642
CG8358	FBgn0037727	CG8358
CG17477	FBgn0038479	CG17477
CG17475	FBgn0038481	CG17475
CG5246	FBgn0038484	CG5246
CG5255	FBgn0038485	CG5255
CG4058	FBgn0038818	Nep4
CG6296	FBgn0039470	CG6296
CG6295	FBgn0039471	CG6295
CG17192	FBgn0039472	CG17192
CG15534	FBgn0039769	CG15534
CG31089	FBgn0051089	CG31089
CG31265	FBgn0051265	CG31265
CG31267	FBgn0051267	CG31267
CG17571	FBgn0259998	CG17571
CG3132	FBgn0260746	Ect3
